# Supplementary material for: Novel methods for selecting stock portfolio in conditions of uncertainty and forecasting with RR-DEA, ANFIS, FGP: A case study of Tehran stock exchange
Source: PLoS One. 2025 Jul 15;20(7):e0321370. doi: 10.1371/journal.pone.0321370 (PMC12262894; doi:10.1371/journal.pone.0321370)
Supplement: S2 Data — (XLSX). [file pone.0321370.s002.xlsx]

## Sheet: Sheet1
	Data regarding closing prices from 02/03/2013 to 04/02/2018 from the Tehran Stock Exchange website as a time series for all the selected stocks (1200 data)
	PDRO	DLGM	THSH	TMVD	DAML	DKSR	DARO	DABO	DRZK	PKSH	IRDR	DALZ	DSBH	DJBR	KIMI	EXIR	DSIN	ROZD	AMIN	DZAH	ABDI	ALBZ	DSOB
1	14552	2132	7205	11962	8963	1310	7205	7521	11270	1000	3667	5322	9625	2373	1224	5904	12386	1901	2418	10581	2311	2335	2705
2	14478	2200	7205	11962	8962	1351	7193	7521	11570	1000	3667	5324	9625	2373	1224	5904	12434	1902	2507	10582	2313	2335	2688
3	14478	2120	7205	11966	9006	1361	7190	7521	11952	1000	3667	5351	9625	2377	1228	5900	12539	1902	2607	10582	2313	2313	2692
4	14478	2150	7205	11970	9029	1386	7190	7521	12188	1000	3674	5455	10106	2471	1272	5869	12558	1902	2711	10582	2351	2288	2786
5	14478	2202	7205	11970	9063	1410	7190	7521	12176	1000	3674	5459	10504	2478	1272	5816	12586	1904	2682	10582	2351	2348	2897
6	14477	2206	7205	11790	9063	1457	7190	7521	12219	1000	3674	5462	11025	2481	1271	5816	12580	1828	2686	10582	2351	2414	2909
7	14477	2211	7205	11790	9063	1456	7190	7521	12215	1000	3674	5455	11547	2489	1267	5816	12573	1828	2689	10593	2351	2456	2942
8	14476	2214	7205	11790	9063	1429	7190	7521	12189	1000	3674	5455	11186	2496	1261	5816	12573	1828	2672	10611	2351	2503	2935
9	14476	2198	7205	11790	9065	1458	7190	7516	12235	1000	3674	5451	11119	2497	1262	5764	12742	1828	2660	10611	2351	2601	2915
10	14476	2238	7205	11785	9066	1441	7190	7507	12235	3450	3674	5443	11200	2524	1261	5734	12899	1828	2667	10611	2352	2635	2956
11	14476	2230	7205	11768	9078	1436	7189	7507	12486	3622	3674	5442	11200	2525	1258	5734	12703	1828	2642	10680	2376	2713	2955
12	14476	2229	7205	11768	9078	1435	7189	7507	12481	3803	3674	5442	11178	2542	1252	5734	12499	1828	2633	10680	2376	2748	2952
13	14476	2211	7205	11770	9078	1430	7189	7507	12551	3991	3674	5448	11178	2561	1249	5732	12499	1828	2614	10680	2383	2804	3033
14	14472	2213	7205	11770	9078	1430	7189	7507	12553	4115	3674	5466	11685	2563	1267	5732	12499	1828	2614	10680	2383	2822	3043
15	14446	2301	7205	11770	9083	1433	7189	7507	12553	4247	3706	5466	11685	2566	1269	5719	12499	1828	2610	10680	2385	2823	3102
16	14446	2365	7205	11770	9086	1431	7189	7506	12471	4272	3706	5466	11749	2567	1269	5715	12499	1834	2598	10680	2387	2859	3130
17	14446	2453	7205	11770	9211	1435	7189	7506	12471	4140	3706	5483	11162	2582	1268	5715	12499	1834	2598	10713	2390	2838	3136
18	14446	2512	7205	11798	9230	1439	7189	7506	12471	4025	3706	5488	10983	2582	1283	5715	12502	1834	2594	10713	2390	2838	3149
19	14446	2487	7205	11796	9236	1449	7189	7504	12470	3972	3706	5488	11429	2586	1290	5716	12505	1834	2594	10713	2390	2838	3147
20	14446	2487	7205	11822	9236	1470	7189	7497	12470	3913	3706	5506	11429	2589	1305	5716	12360	1840	2587	10713	2391	2830	3149
21	13871	2484	7205	11847	9227	1466	7189	7497	12469	3854	3706	5506	11797	2594	1357	5698	12354	1840	2585	10713	2393	2826	3099
22	13869	2473	7196	11847	9227	1463	7189	7481	12429	4012	3706	5506	11350	2598	1359	5700	12360	1840	2585	10713	2393	2826	3099
23	13859	2392	7194	11847	9227	1468	7189	7479	12423	4212	3706	5507	11494	2604	1359	5700	12380	1841	2609	10713	2403	2826	3090
24	14396	2480	7193	11998	9522	1525	7191	7766	12664	4344	3821	5724	11643	2621	1411	5926	12806	1841	2661	10713	2403	2826	3213
25	14965	2488	7193	12446	9900	1581	7210	8074	12685	4201	3821	5952	12225	2623	1417	6163	13318	1841	2714	11141	2403	2876	3341
26	15461	2503	7193	12940	9914	1621	7232	7799	12993	4107	3821	6190	12836	2624	1418	6409	13800	1841	2762	11586	2403	2920	3474
27	15009	2603	7192	13374	10310	1685	7253	7633	13439	4087	4074	6430	13477	2626	1473	6640	13828	1841	2825	11666	2403	2913	3609
28	14724	2700	7183	13407	10339	1730	7259	7562	13372	3953	4027	6440	13845	2631	1523	6425	13936	1841	2934	11666	2403	2927	3646
29	14708	2712	7183	13369	10338	1671	7259	7521	13372	4126	3977	6401	13650	2691	1514	6408	13894	1841	2900	12088	2403	2911	3603
30	14628	2607	7183	13352	10338	1615	7259	7388	13372	4275	3978	6150	12969	2795	1514	6408	14310	1841	2822	12126	2403	2908	3595
31	14447	2628	7083	13302	10338	1629	7549	7123	13372	4178	3981	6160	12381	2904	1514	6408	14387	1841	2834	12156	2322	2896	3500
32	14367	2678	5420	13224	11247	1671	7850	7129	13899	4090	4131	6187	12999	3004	1514	6636	14393	1841	2910	12191	3071	2881	3638
33	14005	2749	5228	13226	11516	1735	8155	7414	14044	4055	4131	6159	13496	3124	1514	6563	14932	1842	3008	12408	3193	2856	3736
34	13971	2725	5349	13250	11594	1749	8147	7490	14414	4028	4219	6102	13008	3221	1514	6335	15527	1844	3063	12431	3307	2839	3665
35	13829	2682	5460	13170	11589	1738	8074	7488	14341	3940	4219	6023	12583	3200	1514	6324	16148	1844	3043	12755	3439	2813	3626
36	13435	2653	5517	13106	11202	1722	7899	7434	14242	3909	4199	5799	12095	3107	1514	6226	16148	1844	2948	12769	3576	2805	3615
37	13154	2653	5581	13090	11194	1716	7858	7368	13997	3896	4199	5722	12062	3041	1514	6222	16148	1844	2947	12792	3719	2796	3610
38	12811	2652	5628	12996	11128	1716	7851	7089	13940	3879	4192	5798	11765	2925	1514	6201	16148	1844	2930	12879	3825	2793	3601
39	12777	2640	5596	12948	11065	1688	7796	7096	13789	3958	4188	5806	12000	2924	1514	6447	8574	1844	2863	12903	3833	2792	3596
40	12713	2640	5559	12930	10881	1621	7486	6864	13558	3981	4177	5847	11947	2912	1514	6433	8574	1844	2859	12904	3885	2747	3587
41	12584	2640	5557	12931	11055	1559	7501	6874	13692	3864	4177	5847	11557	2907	1514	6424	8574	1850	2906	12697	3895	2742	3515
42	13083	2640	5557	12931	11497	1528	7531	6877	13261	4034	4177	5847	11557	2912	1514	6396	8574	1850	2960	12936	4015	2736	3377
43	13082	2640	5557	12918	11586	1475	7529	7051	13258	4055	4177	5847	11557	2906	1514	6394	8574	1850	3052	12943	3966	2720	3264
44	12999	2640	5557	12918	11993	1485	7639	7050	13384	3863	4177	5847	11557	2908	1514	6433	8916	1850	3129	13460	3962	2706	3384
45	12981	2640	5545	12918	12103	1544	7643	7118	13682	3830	3927	4797	9157	3020	1514	6685	9272	1850	3138	13746	3960	2721	3517
46	12947	2640	5545	12920	12579	1555	7642	7204	13741	3830	3835	4504	10409	3026	1514	6679	9642	1850	3138	13775	3960	2719	3504
47	12947	2640	5545	12920	12809	1540	7642	7204	13812	3830	3835	4619	10929	3027	1514	6655	9873	1850	3138	13806	3938	2711	3384
48	12946	2640	5545	12920	13201	1534	7642	7204	14354	3504	3813	4803	11451	2968	1514	6501	9810	1850	3106	13925	3938	2709	3384
49	12934	2640	5545	12940	13587	1517	7559	7204	14354	3537	3812	4994	10985	3036	1514	6271	9766	1850	3079	14034	3937	2699	3384
50	12460	2546	5545	12997	14126	1569	7558	7233	14354	3674	3812	5006	10758	2987	1514	6351	9652	1850	3135	14138	3904	2691	2664
51	12459	2445	5541	13312	14248	1618	7568	7280	14354	3829	3809	5143	11294	2987	1514	6602	9652	1850	3135	14271	3902	2684	2664
52	12954	2539	5536	13755	14248	1673	7668	7512	12154	4020	3907	5348	11858	2987	1514	6665	9652	1850	3259	14338	3823	2742	3226
53	13464	2539	5536	14305	14248	1733	7736	7512	15746	4221	4063	5559	12344	2987	1514	6736	9652	1850	3335	14344	3820	2761	3309
54	14002	2539	5518	14877	11998	1802	7769	7512	16374	4422	4225	5570	12961	2987	1514	6736	9652	1850	3348	14372	3929	2871	3330
55	14562	2539	5558	15472	11998	1874	7891	6412	17027	4604	4394	5792	13609	2587	1514	6736	10521	1850	3350	14372	4086	2985	3463
56	15144	2539	5692	16090	11998	1947	7891	6412	17708	4834	4569	6023	14289	2587	1514	6736	10552	1850	3370	14372	4244	3104	3601
57	15694	2539	5806	16733	12022	2024	7892	6412	18209	4747	4751	6263	15003	2587	1514	6736	10259	1850	3370	14372	4369	3104	3605
58	16321	2539	5996	17402	12502	2104	7893	6412	18895	4523	4941	6513	15752	2587	1514	6736	10006	1850	3370	12072	4299	3104	3609
59	16193	2539	6023	17776	13002	2176	7934	8398	18520	4501	4976	6772	16539	3314	1514	6736	9888	1868	3372	12072	4260	3104	3643
60	15902	2539	6116	17065	13522	2089	7945	8090	17783	4477	4959	7042	16354	3347	1514	7485	9812	1868	3396	12072	4193	2799	3788
61	15772	2539	6180	17598	14062	2019	7945	8226	17132	4359	4959	6909	15538	3381	1514	7569	9814	1868	3427	12072	4036	2738	3928
62	15805	2539	6181	18039	14624	2011	7951	8238	17054	4567	4761	6637	15034	3388	1514	7463	9814	1868	3473	12077	4041	2725	3833
63	15685	2539	6183	17596	15106	1949	7951	8498	17365	4776	4571	6377	15145	3345	1514	7419	9771	1868	3547	12077	4160	2717	3705
64	16162	2539	6178	17877	15387	1963	7952	8791	18036	4893	4710	6472	14841	3352	1514	7518	9614	1868	3547	12097	4159	2798	3836
65	16064	2539	6161	17814	15377	1993	8019	8797	18234	5099	4811	6730	15454	3482	1514	7811	9525	1942	3547	12112	4132	2908	3973
66	16686	2539	6163	17650	15274	2071	8020	8927	18579	5007	5003	6976	16202	3522	1514	7862	9461	1942	3547	12112	4109	2936	4126
67	17335	2539	6188	18150	15274	2153	8021	8930	18569	4771	5203	6854	15810	3661	1514	8024	9458	1942	3547	12112	4263	3006	4260
68	17663	2539	6181	18150	15268	2202	8022	9265	18529	4611	5344	7058	15392	3632	1514	8060	9443	1942	3547	12114	4266	3029	4123
69	16960	2539	6174	18150	15247	2138	8027	9545	18166	4833	5205	7040	15253	3525	1514	7884	9206	1942	3247	12114	4253	3010	3992
70	16431	2762	6155	15750	15247	2122	8027	9783	18000	5068	5397	7318	14972	3522	1514	7603	9257	1942	3247	12114	4243	2998	3990
71	17042	2869	6114	15750	15247	2193	8027	10099	17997	5020	5521	7610	15363	3505	1514	7902	9347	1942	3349	12114	4152	2989	4131
72	17715	2900	6098	15750	14689	2279	8027	10292	18232	5222	5663	7914	15245	3589	1514	8218	9545	1942	3371	12114	4131	3083	4292
73	18423	2929	6055	17801	14121	2361	8027	10535	18471	5483	5889	8230	15997	3627	1514	8546	9620	1942	3380	12114	4254	3202	4381
74	19159	2929	6045	17202	13686	2429	11257	10943	18818	5757	5965	8487	16785	3628	1514	8887	9986	1942	3380	12114	4392	3221	4388
75	19925	2984	6026	17885	14009	2525	11046	11368	19352	6014	6199	8821	17178	3645	1514	9242	10385	1942	3380	12114	4534	3347	4563
76	20684	3038	6036	18582	14569	2626	11055	11674	19427	6104	6420	9152	17521	3650	1514	9611	10697	1942	3388	12129	4627	3480	4564
77	20540	3074	6078	18464	15150	2700	11090	11677	19472	5997	6458	9042	18171	3796	1514	9995	11068	1942	3397	12129	4673	3619	4572
78	21210	3098	6108	17893	15483	2761	11092	11782	19946	6020	6383	9386	18765	3947	1514	10394	11353	1942	3397	12129	4686	3755	4582
79	21730	3129	6132	18608	15681	2871	11101	12238	20743	6321	6632	9761	19517	3963	1514	10760	11807	1942	3406	12130	4686	3905	4624
80	21730	3173	6236	18632	16308	2935	11101	12721	21249	6637	6897	9897	20423	3964	1414	10776	11840	1942	3406	12130	4686	4061	4636
81	21730	3197	6238	18694	16960	2985	11102	13121	22098	6964	7155	9955	21444	3991	4832	10842	12313	1942	3406	12144	4686	4223	4650
82	21730	3324	6416	18753	17638	3104	11128	13626	22981	6892	7414	10353	22516	4150	4729	10858	12805	1916	3406	12144	4767	4391	4651
83	21730	3456	6419	19404	18343	3228	11573	14171	23900	6565	7710	10710	23641	4185	4685	11292	13310	1916	3406	12629	4782	4566	4816
84	21730	3588	6441	19213	18107	3357	11574	14533	24856	6243	7789	11030	24822	4191	4659	11306	13842	1916	3409	12629	4802	4748	4823
85	21730	3589	6494	18532	17620	3283	12036	14178	24856	6035	8095	10842	24733	4197	4611	11621	13365	1917	3412	12645	4986	4886	4839
86	21196	3716	6551	18354	17620	3155	12517	14170	24856	6315	7915	10827	23497	4364	4602	12074	12833	1993	3412	12645	5150	4875	5032
87	20546	3862	6649	17920	17617	3136	12903	14164	24856	6630	7599	10744	22329	4520	4601	11917	12657	1994	3430	12645	5154	4873	5233
88	21255	4016	6686	17922	16915	3051	13226	14078	24856	6961	7599	10744	21219	4607	4598	12352	12187	2073	3454	12645	5360	4688	5434
89	21255	4022	6719	18228	16613	3164	13755	13807	12428	6964	7599	10744	22184	4621	4598	12760	12326	2075	3457	12645	5527	4817	5434
90	21255	4071	6723	18307	17277	3290	13867	14359	12428	6812	8119	12256	23293	4639	4592	12770	12805	2076	3457	12645	5527	4817	6869
91	18405	4071	6723	18418	17966	3290	13867	14845	12428	6472	7980	12412	23293	4707	4584	12775	13311	2077	3457	12645	5554	4942	7036
92	18405	4071	6723	18982	17808	3290	13867	14778	12428	6773	7971	12272	23293	5401	4579	12871	13259	2077	3457	12645	5566	4920	6755
93	18405	4071	6723	18785	17808	3170	13867	14769	12428	6621	7971	12269	23293	5478	4578	12958	13249	2077	3457	12645	5569	4740	6747
94	18405	4071	6726	18077	17100	3170	14028	14769	12428	6301	7935	11785	23293	5697	4568	12715	12721	2077	3457	12645	5569	4630	6540
95	18405	3421	6746	17637	17100	3471	14007	13620	12428	6119	7619	11905	23293	5924	4565	13131	12705	2084	3457	23295	5569	4804	6788
96	18405	3421	6754	17473	16934	3335	13924	13876	13430	6185	7605	11852	25345	6050	4527	13656	12363	2084	3457	23409	5569	4668	6621
97	18363	3421	6754	17430	16815	3204	13924	13342	12928	6236	7604	11823	24188	5834	4527	14152	12272	2084	3879	23344	5707	4492	6358
98	18921	4212	6757	17090	16570	3163	13496	13331	13050	6092	7603	11374	23078	5778	4527	14152	12274	2093	3901	22774	5935	4353	6172
99	19085	4081	6776	17160	16435	3233	13498	13345	13160	6130	7575	10930	22866	5797	4525	14712	12274	2099	3905	22723	6171	4514	6208
100	19421	4171	6779	16932	16308	3131	13427	13318	13345	6383	7566	10500	23290	5654	4009	15151	12250	2099	3934	22710	6417	4381	6009
101	20197	4335	6781	17238	16405	3210	13370	13396	13878	6180	7264	10715	22908	5759	3996	15592	12199	2099	3938	22891	6610	4489	6130
102	21004	4508	6781	17774	17061	3275	13359	13477	14196	6108	7143	10568	23782	5964	3980	15624	12323	2099	3938	23806	6683	4639	6361
103	21750	4688	6788	17553	17086	3152	13336	13260	14763	6046	7130	10168	24859	5849	3975	15632	12294	2099	3938	24270	6793	4503	6115
104	22618	4742	6798	17510	16807	3140	13090	12852	15208	6243	7085	10361	23658	5734	3975	16257	12287	2099	3947	24286	6802	4374	5975
105	23522	4741	6804	17313	16683	3102	13082	13366	15254	6225	7037	10151	23277	5726	3948	16907	12209	2110	3949	24745	7074	4252	5797
106	24462	4798	6804	17140	16383	3174	13177	13900	14966	6022	6773	10462	23825	5894	3929	17558	11921	2110	3949	24751	7279	4333	5929
107	25279	4824	6806	16617	16980	3280	13221	13920	14992	5999	6715	10879	24834	6056	3514	17912	11831	2115	3949	24720	7492	4426	6147
108	24277	4741	6839	16245	17659	3151	13311	14034	14893	5737	6948	11120	25867	5854	3498	18628	11729	2115	3949	24720	7787	4276	5981
109	23316	4653	6852	15919	18365	3037	13402	14595	14791	5637	7080	10858	24702	5642	3473	18818	11441	2115	3952	24720	7945	4115	5813
110	22391	4471	6856	15884	17879	2924	13399	14519	14758	5784	7158	10567	23734	5432	3347	18771	11395	2116	3957	24588	8093	4073	5697
111	21513	4624	6858	15894	17821	2887	13409	13999	14720	5691	7142	10174	23477	5379	3216	18762	11371	2116	4026	24567	8071	4105	5802
112	21470	4677	6863	15896	17706	2926	13396	13893	14668	5791	7043	9886	23145	5410	3104	18759	11301	2116	4026	24318	8071	4246	5675
113	20665	4671	6871	15870	17000	2866	13345	13754	14583	5649	6912	9667	22784	5208	3226	18649	11299	2116	4046	24697	8057	4137	5554
114	20531	4671	6882	15912	17090	2834	13333	13462	14538	5578	6761	10047	22068	5119	3254	18647	11299	2116	4060	24697	7811	4219	5510
115	20628	4671	6882	15903	17242	2820	13237	13484	14440	5441	7031	10141	22180	4930	3125	18579	11151	2116	4064	24851	7811	4088	5388
116	20517	4671	6882	15904	17931	2755	13192	13334	14433	5169	7227	10014	21958	5122	3064	18513	11151	2116	4067	24841	7579	4149	5190
117	20007	4633	6882	15854	18558	2774	13119	12882	14359	5081	7008	10203	21969	5118	3070	18499	11092	2116	4082	24601	7537	4123	5200
118	19213	4448	6882	15850	17885	2763	13091	12496	14340	5150	6886	10203	21958	5025	3054	17760	11025	2117	4153	24601	7537	4108	5184
119	19301	4271	6882	15738	17261	2655	13133	12528	14153	5054	6749	10203	20979	4832	2998	17760	11016	2117	4156	24675	7390	4017	5078
120	19823	4102	8173	15663	17443	2634	13130	12608	14147	4802	6513	10203	21453	4806	2971	16741	11013	2117	4162	24652	7368	3960	4977
121	19879	3952	8317	15568	17155	2541	13130	13112	14099	4582	6358	10203	21340	4740	2887	16694	10987	2117	4214	24642	7095	3827	4791
122	19780	3794	8483	15560	16854	2458	13057	13036	14054	4756	6279	10203	20996	4672	2882	16694	10969	2122	4381	24636	6813	3791	4601
123	19855	3643	8411	15559	16683	2363	13044	13033	14005	4993	6153	10203	19950	4618	2880	16674	10882	2122	4509	24631	6713	3790	4532
124	20130	3605	8411	15494	17330	2441	13070	13033	14083	5242	6114	10203	19655	4662	2864	16660	10812	2122	4657	24621	6445	3645	4633
125	20257	3628	8405	15325	18023	2471	13070	13200	14219	5445	6026	10203	20217	4760	2752	16647	10804	2122	4677	24621	6188	3787	4665
126	21024	3628	8188	15458	18743	2546	13070	13201	14238	5455	6252	10203	21201	4822	2787	16254	10830	2122	4776	24407	5941	3896	4683
127	21864	3629	8224	15626	19492	2647	13070	13472	14807	5711	6502	10203	22260	4937	2893	15640	10915	2122	4812	24371	5895	3997	4870
128	22573	3660	8232	15978	20271	2729	13070	13477	15335	5953	6686	10203	22584	5042	2932	16096	11068	2122	4946	24352	6127	4148	5003
129	23475	3670	8221	16177	21081	2812	14827	14016	15538	5903	6953	9573	22509	5063	3049	16217	11122	2122	5126	24459	6215	4312	5016
130	23890	3711	8256	16778	21894	2838	14875	14283	15603	5639	7074	9247	23575	5265	3149	16668	11240	2122	5326	25250	6267	4431	5632
131	23350	3757	8185	16562	21457	2859	14940	14321	15632	5542	6803	8920	24241	5470	3263	17334	11227	2122	5535	25433	6495	4343	5697
132	22420	3757	8260	16065	21255	2942	15008	14776	16069	5789	6570	8853	24002	5422	3257	16896	11247	2122	5338	25332	6495	4280	5832
133	22536	3863	8216	15951	21255	2848	14887	15224	15725	5801	6388	9188	23157	5253	3129	16292	11204	2122	5338	25257	6495	4428	5724
134	22544	3879	8207	15957	21255	2904	14791	15807	16281	5805	6266	9551	23278	5396	3011	16629	11142	2122	5338	25132	6442	4422	5929
135	22581	3886	8178	15930	21255	3002	14744	15997	16250	5727	6447	9635	23795	5440	3095	17174	11139	2122	5338	25043	6454	4458	5977
136	22836	3896	8140	15887	10627	3114	14569	16326	16255	5912	6539	9882	24351	5638	3214	17860	11121	2122	5338	24976	6432	4337	6141
137	23557	3903	8072	15856	10627	3057	14565	16398	16214	5747	6501	9592	25406	5613	3179	18264	11112	2122	5338	24881	6319	4284	6006
138	24478	3907	8065	15840	11412	3055	14553	16542	16367	5671	6309	9844	25983	5661	3196	17971	11254	2122	5338	24745	6164	4362	6072
139	24287	4063	8049	15791	11109	2989	14513	16559	16369	5727	6342	10152	27266	5661	3107	17867	11363	2122	5338	24138	6031	4312	6131
140	24056	4074	7989	15708	11007	2904	14507	16889	16315	6006	6204	9810	28626	5491	3006	17166	11506	2122	5338	24128	5982	4227	6162
141	23996	4051	7983	15668	10578	2957	14513	16921	16234	6306	6213	10175	27748	5505	3006	16823	11538	2122	5338	24123	5974	4123	6190
142	24909	4136	7947	15849	10996	3069	14556	16976	16444	6528	6450	10582	27297	5627	3006	17478	11668	2122	5338	24413	6147	4283	6301
143	25881	4299	7977	15945	11435	3191	14571	16984	16505	6243	6708	11005	28504	5647	3006	18166	11723	2122	5338	24506	6392	4331	6310
144	26916	4329	8035	16069	11892	3318	14581	16995	16577	6287	6976	11431	29926	5670	3006	18863	11766	2122	5338	24507	6586	4455	6321
145	26590	4495	8171	16073	12367	3418	14583	17142	16617	6287	7254	11171	31422	5688	3006	18132	11962	2122	5338	24073	6572	4508	6356
146	26717	4473	8210	16086	12127	3392	14586	17278	16675	6287	7543	10909	30041	5692	3006	17630	12029	2122	6485	24073	6416	4401	6384
147	26627	4548	8227	16108	11671	3524	14712	17969	16686	6287	7630	11011	29330	5711	3006	17732	12048	2123	6291	24018	6351	4432	6405
148	25563	4541	8257	16153	12098	3664	14712	17963	16794	6287	7926	10621	29516	5739	3006	17826	11991	2124	6441	24101	6316	4375	6410
149	24803	4481	8288	16159	12299	3810	14720	17285	16877	6287	7974	10363	28631	5740	3006	17367	12115	2124	6664	24121	6455	4276	6468
150	25788	4433	8327	16185	12359	3962	15044	17371	16927	6287	8158	10773	28521	5778	3006	17184	12161	2124	6902	24115	6424	4435	6726
151	26816	4431	8374	16186	12308	4118	15044	17366	16968	5531	7998	10850	29920	5782	3006	16713	12361	2124	7175	24644	6381	4347	6995
152	26845	4379	8420	16208	12140	4131	15047	17386	17042	5531	8137	10527	29779	6343	3006	16360	12361	2147	7016	24765	6381	4286	7063
153	26808	4357	8424	16856	12095	4058	15022	17386	17042	5531	8048	10293	30149	6148	3006	16010	12361	2147	6992	24749	6381	4193	6847
154	26916	4312	8701	17505	12077	3896	15004	17379	17042	5535	8025	10362	28992	6162	3006	16047	12361	2147	7095	24749	6340	4208	6770
155	27826	4458	8723	18131	11811	3894	14988	17765	17042	5292	8100	10741	28349	6251	3006	16637	12361	2147	7378	24749	6266	4364	6965
156	28346	4439	8729	17730	11724	3815	15153	17177	17042	5079	8100	11024	29226	6417	3006	16535	12361	2147	7455	24749	6139	4374	7079
157	28067	4384	8729	17021	11570	3673	15145	16919	17042	5137	8100	11014	29063	6653	3006	15906	12361	2147	7476	24749	6115	4225	6853
158	27629	4352	8744	16774	11546	3541	15127	16518	16451	5112	8100	10952	28147	6534	3006	15992	12361	2147	7567	24749	6103	4091	6598
159	28177	4260	8749	16723	11204	3544	15125	16276	16581	5326	8100	11330	28858	6751	3006	16211	12361	2147	7735	24749	6090	4118	6624
160	27996	4104	8756	17363	10855	3628	15125	15965	16601	5527	8100	11471	28199	6889	3006	15753	12361	2147	7942	24749	6085	4252	6698
161	29064	4112	8779	17469	10840	3622	15121	16136	16804	5686	8100	11525	28167	6958	3006	15960	12361	2147	8112	24749	6068	4159	6712
162	30129	4276	8781	17972	10863	3758	15189	16198	17007	5467	8100	11934	28246	7107	3006	16554	15378	2147	8258	24749	6229	4311	6967
163	31333	4307	8806	18498	10879	3840	15257	16327	17152	5333	8100	12399	29633	7243	3006	17012	15498	2147	8460	24749	6263	4433	7245
164	32373	4471	8806	18190	10697	3715	15295	16490	17278	5414	8100	12297	31022	7532	3006	16963	15170	2147	8284	24749	6225	4288	7275
165	31957	4642	8816	18701	10420	3631	15306	16630	17442	5488	8100	12451	30354	7606	3006	17169	14892	2147	8289	24749	6196	4197	7151
166	31957	4826	8816	19042	10469	3768	15380	17295	17467	5516	8100	12902	30029	7910	3006	17774	14714	2147	8289	24750	6162	4347	7431
167	31957	5018	8839	19257	10780	3914	15405	17986	17529	5632	6522	13418	30785	8200	3006	18484	14746	2147	8289	24751	6197	4488	7728
168	31957	5218	8852	19587	10869	4006	15524	18701	17551	5881	6522	13929	32324	8514	3006	19140	15114	2147	8289	24752	6323	4630	8021
169	32089	5304	8868	19605	10981	4164	15641	19442	17689	6172	6522	14473	33098	8846	3006	19474	15393	2147	8289	24752	6370	4723	8256
170	32104	5405	8879	19694	11112	4325	15651	19877	17706	6131	6522	14969	34286	9198	3006	20252	15692	2148	8289	24776	6618	4911	8585
171	32111	5424	9014	19787	11354	4498	15694	19903	17783	5834	6522	15545	35937	9565	6965	21062	15783	2148	8289	24776	6658	5107	8922
172	32275	5480	9019	19839	11808	4677	15695	19937	17789	5843	8628	15850	37718	9708	6782	21897	16059	2148	11772	24777	6914	5261	9035
173	33566	5509	9019	20632	11690	4828	15721	20734	17796	5983	8501	15740	36916	9627	6513	21856	15877	2148	11758	24777	7190	5314	8785
174	34908	5650	9019	21451	11223	4974	16074	21485	17825	6120	8323	15173	35071	9531	6486	22273	15694	2148	11746	24791	7190	5469	8815
175	36304	5870	9019	21589	11290	5120	16141	22343	18016	6402	8160	15421	35316	9317	6683	23126	15920	2148	11707	24792	7190	5661	9155
176	37590	5909	9028	21545	11521	5324	16141	23186	18120	6490	8479	15964	36871	9648	6950	23484	16015	2411	11442	24792	7300	5775	9462
177	37884	5969	9028	22405	11594	5536	16141	23237	18131	6179	8736	16602	38706	10030	7228	24316	16195	2411	11882	24793	7376	5970	9840
178	39372	6131	9028	23257	11707	5645	16143	23837	18194	5961	9085	16711	38706	10265	7457	24203	16367	2411	12004	24793	7430	6208	10233
179	39819	6235	9069	22504	12175	5807	16144	23380	18216	6153	9448	16572	38706	9859	7164	23235	16911	2411	11993	24793	7702	6315	9842
180	39392	6174	9129	22092	12577	5962	16157	23383	18281	6044	9825	15930	38706	10038	7204	22527	16988	2411	11825	24793	7788	6501	10130
181	39265	6126	9129	21498	13045	6191	18092	24158	18361	5841	10064	15687	38706	10282	7244	23340	17055	2411	11361	24796	7836	6740	10530
182	39674	5976	9130	21121	13265	6154	18111	24416	18375	5681	10450	15307	38706	10172	6985	22797	16909	2411	10928	24797	7639	6889	10423
183	39341	5918	9164	20694	13619	5917	18127	24354	18392	5865	10595	14874	38706	9799	6793	22030	16805	2411	11055	24831	7501	7040	10025
184	39263	5755	9165	20494	13940	5695	18468	23959	18437	6051	10996	14654	32421	9625	6650	21230	16726	2411	11225	24831	7360	7275	9945
185	39654	5843	9316	20461	13941	5792	18645	23862	18632	6331	11100	14795	32421	9692	6895	20635	16670	2411	11673	25808	7473	7221	10163
186	41198	5915	9316	21142	13789	5792	18647	24101	18681	6322	11139	15372	34792	9902	7170	21440	16788	2411	12092	28747	7502	7477	10163
187	42845	5965	9323	21313	13471	5976	18672	25047	18691	6066	11573	15949	33682	10095	7456	22290	17115	2411	12504	28749	7640	7776	10163
188	43961	6105	9332	22165	12950	6208	18688	25405	18747	5997	11637	16029	35257	10034	7754	22604	17221	2411	13004	28749	7864	8062	10163
189	42208	6293	9341	22702	12639	6392	18717	25440	18817	5839	12052	15398	35098	9828	8058	21707	17416	2463	13470	28750	7918	7853	10163
190	42604	6402	9362	22445	12988	6280	18733	25231	18841	5942	12405	15714	34348	9949	8380	21999	17479	2463	13570	28750	8234	7898	10163
191	42277	6511	9374	21777	12951	6042	18749	24530	18897	6122	11957	15266	35356	9836	8641	21551	17416	2463	13028	28750	8323	7590	8203
192	42211	6569	9410	21155	12996	6032	18770	24636	18914	6007	11654	15582	33946	10105	8984	22339	17447	2463	13166	28754	8406	7504	8671
193	42227	6632	9424	21543	12730	5947	18786	24636	18952	6257	12078	16052	34781	10505	9338	22672	17444	2463	13594	28754	8435	7595	8950
194	40870	6703	9456	21775	12554	5838	18786	25511	18953	6528	12191	16183	35408	10925	9615	23491	17894	2463	13253	28754	8508	7394	9067
195	42424	6756	9461	22556	12838	6007	19537	26280	18961	6853	12604	16678	34779	11109	9830	24040	18000	2463	13436	28754	8533	7599	9279
196	43495	6779	9461	23077	13343	6247	19537	26892	19002	7178	13108	17322	36153	11207	10223	25001	18157	2463	13864	29101	8610	7902	9571
197	43278	6790	9461	23145	13843	6496	19542	27692	19015	7232	13546	17861	37792	11655	10597	25770	18225	2463	14349	29465	8610	8218	9745
198	44554	6805	9475	23211	14265	6742	19543	27968	21249	7072	13500	18559	38845	11840	10857	26759	18706	2489	14831	29465	8610	8510	9910
199	46288	6817	9476	24139	14800	7011	19544	29081	21382	7158	13065	18399	40103	12023	11142	26501	18894	2489	15406	29465	8610	8751	10306
200	45757	6943	9517	23365	14683	7108	19625	30242	21391	6939	12575	17774	39384	12223	11263	25570	19088	2489	14977	29465	8610	8456	10171
201	47218	6943	9529	23323	14219	7371	19637	30748	21428	6659	12538	18302	37750	12710	11522	25646	19358	2489	14481	29465	8610	8668	10437
202	47389	6943	9529	24070	14044	7665	19647	30799	21573	6587	12362	18006	37718	12904	11916	25351	19961	2489	14271	29465	8610	8962	10359
203	45511	6833	9529	23813	13494	7707	19648	31810	21585	6884	11870	17831	37390	12404	11676	24868	19961	2489	13716	29465	8610	8607	10254
204	45092	8789	9535	23675	13506	7399	19650	30542	21598	6947	11410	17431	35559	12340	11515	24298	19176	2489	13174	29466	8610	8275	10217
205	45845	8451	9535	24289	13642	7231	19653	31234	21711	6636	11747	16868	34429	11929	11094	24436	19059	2489	13535	29466	8610	8473	9888
206	45970	8178	9557	25035	13691	7232	19653	31136	21712	6740	12058	16835	35105	11819	10869	24543	19357	2789	13808	33034	8610	8473	9866
207	45509	8021	9568	25024	13502	6967	19660	29993	21979	6651	11590	16386	36860	11368	10479	24835	20117	2789	14201	33036	8610	8473	9713
208	45336	7724	9568	24955	13442	7071	19736	29898	22240	6332	11407	15974	36400	11156	10106	24884	20917	2789	14557	33036	8610	8473	9355
209	44935	8020	9568	24387	13977	7340	19740	29972	22350	6576	11072	15825	35366	11156	10501	24921	21280	2789	14262	33036	8610	8473	9335
210	44639	7766	9667	24043	13808	7135	19753	28982	22649	6337	10810	15202	34164	11156	10223	24298	21031	2789	14081	33057	8610	7138	9112
211	43633	8006	9683	24058	13696	7192	20543	29152	22752	6029	11076	15686	34824	11156	10056	25171	20193	2789	13572	33057	8821	7138	9435
212	42459	7952	9683	23984	13616	6930	21364	29354	22885	5762	10905	15617	36565	11156	9751	25152	19390	2789	13523	33057	8628	7138	9135
213	41615	7664	9684	23338	13508	6656	22218	29650	22930	5521	10754	15000	34955	10766	9670	24938	18615	2789	13503	33078	8283	6635	9017
214	40727	7378	9688	22955	13280	6512	23106	29665	23847	5344	10707	14442	34995	10378	9623	24281	17871	2789	13105	33099	7987	6370	8875
215	39098	7252	9688	22854	13088	6445	23610	29311	24705	5080	10586	13872	33903	9979	9616	24096	17430	2790	13060	33099	7915	6154	8853
216	39098	7139	9688	22854	13050	6412	22682	29052	24040	5039	10503	13604	32235	9901	9615	24096	17716	2819	13060	33099	7672	6219	8830
217	39098	6854	9688	22854	13045	6368	22612	29021	23243	4872	10492	13078	31849	9520	9606	24096	17608	2819	13060	33120	7397	6020	8803
218	39098	6622	9688	22854	13039	6348	22606	28827	23202	4641	10468	13125	30923	9281	9471	24096	17590	2819	13060	33120	7105	5796	8801
219	39098	6488	9688	22854	13039	6327	22604	28613	22274	4861	10384	12703	32233	9004	9470	24096	17557	2819	13244	33120	6885	5751	8800
220	39098	6230	11022	22851	13036	6309	22604	28613	21386	5104	10380	12256	32492	8663	9103	24095	17555	2819	13465	33132	6610	5529	8448
221	37601	6452	10799	21945	12966	6058	21700	28193	22221	5359	9969	12743	30871	8943	9071	23525	17549	2819	13577	33132	6423	5740	8187
222	36907	6706	10860	21128	12958	5831	20939	28051	22085	5200	9651	13249	32410	9021	8827	22833	17511	2821	14120	33141	6581	5824	8198
223	37454	6974	11052	21643	12494	6061	21548	26945	22329	4980	10012	13773	33521	9057	8999	22940	17809	2821	14662	33142	6760	6025	8471
224	37567	7012	11064	21749	12105	5914	21136	26644	22649	5100	9847	13545	34538	9399	8738	22891	17807	2822	14241	33143	6963	5806	8274
225	37299	7015	11232	21728	11972	5753	20536	26225	22514	4866	9820	13022	33790	9371	8660	22658	17793	2823	13700	33143	6919	5574	8251
226	37232	7081	11242	21510	11765	5539	20212	26225	22364	4636	9809	13089	32189	9347	8460	22286	17765	2823	13707	33143	6783	5569	8099
227	37090	6883	11295	21354	11676	5452	20210	26217	21627	4852	9809	12794	32383	9109	8444	22061	17719	2823	13234	33143	6807	5551	8090
228	37039	6867	11443	21330	11601	5445	20200	26214	21401	4689	9809	12411	30793	8931	8435	21873	17717	2823	13106	33143	7002	5550	8089
229	37044	6743	11559	21035	11484	5233	19608	26214	20900	4468	9807	12411	30793	8690	8430	21001	17684	2823	12855	33145	7127	5329	7770
230	37134	6569	11562	20778	11333	5044	18827	26214	20662	4668	9806	12411	30793	8426	8418	20185	17684	2823	12733	33145	7253	5252	7564
231	37132	6482	11566	20679	11310	5022	18074	26214	20658	4883	9414	12411	30793	8159	8418	19807	17650	2826	12625	33145	7408	5251	7262
232	37109	6487	11578	20553	11243	4834	18229	26146	20606	5117	9039	12411	30793	8321	8418	19836	17650	2827	12845	33149	7479	5154	7167
233	37353	6500	11594	20980	11305	4834	18485	25875	20699	4917	9078	12411	30793	8389	8418	20000	17564	2828	12912	33149	7618	5284	7326
234	37696	6711	11594	21819	11322	4834	19026	25765	20981	5149	9361	14217	30793	8443	8418	20721	18084	2834	13428	33149	7835	5491	7389
235	37785	6756	11626	22048	11322	4834	18932	25649	21049	5406	8996	13931	30793	8457	8418	20915	18077	2835	13953	33149	7763	5564	7401
236	39206	6810	11660	22457	11322	4972	18969	25784	21890	5609	9155	14488	34728	8475	8418	20919	18138	2835	14109	33151	7827	5786	8696
237	39365	6978	11660	22502	11322	5083	21739	25784	21946	5363	9521	15051	36354	8485	8418	20919	18619	2835	14556	33153	8128	5825	8752
238	40937	7121	11688	23375	11322	5220	21592	25784	22022	5185	9782	15425	38163	8505	8418	20919	18860	2835	15138	33263	8247	5909	8812
239	41191	7378	11738	23424	11322	5428	21442	25784	22303	5177	9527	15209	39459	8519	8418	20919	18817	2835	15093	33263	8134	6131	9150
240	41147	7282	11738	23342	12450	5274	21328	25784	22711	5407	9188	14610	37920	8538	8186	20919	18816	2835	14942	33308	8189	6096	8986
241	41139	7166	11738	23332	12525	5229	21073	25784	22770	5264	8834	14326	36029	8574	8504	25791	18806	2835	14442	33308	8169	6173	8997
242	41102	7070	11742	23210	13016	5415	20889	25745	22913	5013	8900	14661	34834	8631	8742	25815	18669	2835	14435	33308	8234	6367	9056
243	40967	6972	11742	23130	13401	5376	20728	25662	22599	5045	8779	14524	36574	8675	8849	24941	18668	2835	14084	33308	8180	6359	9056
244	40967	6835	11766	23128	13394	5304	20698	25662	22549	5280	8721	13950	36258	8712	8580	24307	18650	2835	13994	33309	7934	6336	8995
245	40967	6822	11826	22676	13438	5107	20685	25600	22405	5143	8696	14006	34833	8754	8316	23656	18618	2835	13442	33309	7827	6134	8720
246	40905	6711	11828	22467	13258	5291	20201	25600	22582	4987	8371	14401	34335	8793	8611	24518	18329	2835	13570	33413	7849	6309	8798
247	40905	6672	11845	22393	13158	5109	20102	25432	23015	4968	8170	14296	36031	8810	8346	24554	18312	2835	13417	33426	7814	6155	8766
248	40869	6570	11868	22108	13033	4908	20085	25256	22972	4740	7845	14203	35922	8883	8038	24155	18303	2835	13070	33426	7750	5928	8570
249	40869	6519	11917	21969	13030	4883	20001	25192	22579	4914	7533	14133	35021	8911	7937	23415	18303	2835	13033	33427	7726	5991	8838
250	39246	6474	11917	21520	13019	4691	19371	25113	22341	5158	7236	13924	35819	8938	7623	22512	18200	2835	12810	33428	7681	5864	8568
251	38948	6638	11992	21414	12812	4592	19336	25033	22331	5225	7336	13888	35784	9016	7844	22603	18012	2835	12867	33429	7644	5929	8848
252	39321	6784	12004	21539	12762	4773	19311	24564	22770	5282	7580	14125	36030	9028	8087	22780	18041	2835	13351	33429	7629	6013	8914
253	37776	6758	12010	21555	12565	4960	19252	24258	22747	5160	7591	14259	37199	10014	8281	22874	18026	4297	13422	33429	7600	5906	9093
254	38961	6751	12010	21683	12540	5158	19217	23700	22940	5184	7891	14760	37600	10399	8363	22892	18030	4468	13396	33429	7602	6044	9145
255	39317	6713	12039	21563	12468	5100	19180	23697	23188	5137	7758	14902	39027	10437	8145	22933	18030	4470	13247	33429	7585	5992	9067
256	39611	6650	12041	21585	12388	5087	19057	23672	23219	4974	7549	15064	39598	10191	8323	22946	17899	4472	13167	33429	7572	5886	9040
257	39635	6544	12047	21498	12371	5066	19056	23665	23245	5041	7678	15065	38404	10251	8302	22969	17900	4650	13147	33429	7589	5903	9079
258	39642	6498	12047	21413	12360	4959	18879	23659	23239	5236	7674	15063	38274	10269	8174	23324	17901	4836	13128	33429	7609	5861	9052
259	39704	6440	12051	21413	12292	5021	18848	23076	23552	5271	7626	15042	37163	10183	8134	23389	17907	4853	13133	33429	7609	6038	9001
260	39717	6305	12098	21584	12288	5221	18848	23106	23671	5229	7612	14697	38344	10151	8268	23428	17908	4853	13293	33429	7609	6259	9310
261	39910	6226	12110	21663	12316	5289	18853	23207	24032	5093	7913	15280	38909	10138	8564	24365	17906	4853	13570	33429	7605	6155	9351
262	40290	6263	12110	21724	12370	5452	18860	23312	24991	5146	8221	15322	38774	10441	8579	24687	17906	4861	13593	33429	7584	6119	9349
263	40300	6257	12110	21707	12236	5246	18851	23780	25921	5233	8235	14763	37998	10433	8274	25637	17906	4861	13523	33429	7595	6094	9073
264	41191	6119	12110	21733	12233	5259	18847	23979	26687	5177	8520	15273	37610	10419	8264	26506	17906	4861	12986	33429	7591	6108	9091
265	41101	5883	12110	21793	12050	5290	18827	24071	27746	4943	8855	15227	37794	10328	8265	26031	17896	4861	13073	33429	7658	6088	9017
266	41097	5809	12110	21838	12002	5251	18823	23938	27751	4705	9205	15075	38064	10221	8099	25205	17891	4861	13069	33429	7655	6042	8750
267	41034	5717	12110	21773	11958	5046	18592	23967	27574	4519	9102	14709	37803	10074	7808	24567	17887	4862	12754	33638	7655	5849	8562
268	40634	5649	12110	21650	11937	4845	18570	23686	27415	4720	9024	14131	36660	10048	7514	24144	17880	4862	12244	33638	7655	5617	8380
269	40423	5640	12125	21412	11932	4652	17870	23407	27408	4793	9022	13610	35072	10045	7264	24100	17867	4862	11938	33638	7655	5467	8050
270	39016	5629	12125	21268	11742	4613	17832	23212	26565	4557	9022	13824	33970	9647	7492	24459	17754	4862	11702	33640	7655	5455	8183
271	39010	5406	12125	20584	11658	4776	17840	23184	26507	4770	9022	13932	35657	9584	7650	24606	17730	4862	11822	33670	7655	5472	8300
272	38727	5383	12125	20510	11567	4603	17660	23184	26362	4814	9022	13787	36523	9233	7462	24552	17730	4862	11683	33670	7655	5421	8239
273	38603	5274	11875	20544	11574	4757	17637	23114	26238	4719	9022	13854	34797	9370	7707	24993	17726	4863	11759	33670	7582	5465	8257
274	38832	5239	11875	20599	11975	4796	17637	23108	26268	4713	8731	13890	35708	9291	8002	24986	17716	4864	11878	33670	7582	5494	8288
275	38876	5043	15102	20624	11980	4751	17633	23104	26308	4928	8383	13905	36029	9361	7911	24897	17715	4866	11878	33671	7692	5470	8291
276	38645	4956	15433	20626	11975	4714	17585	23086	26395	4853	8058	13952	35984	9452	7728	24881	17679	4866	11871	33671	7657	5412	8218
277	38833	5024	15563	20669	11984	4865	17597	23102	26426	4780	8322	14442	35171	9738	7952	25119	17627	4867	12115	33671	7644	5567	8303
278	38812	5037	15679	20711	11656	4870	17720	23123	26505	4668	8029	14719	36499	9799	7748	25050	17605	5061	12226	37724	7620	5560	8310
279	39360	4980	15805	20600	11512	4831	17741	23232	26488	4641	7730	14787	36409	9688	7577	24974	17607	5064	12193	37724	7511	5510	8295
280	40933	4945	15848	20601	11210	4714	17766	23232	26251	4620	7499	14341	36285	9549	7530	24927	17599	5091	12055	37724	7299	5446	8233
281	40718	4903	15896	20574	11062	4537	17751	23172	25889	4514	7353	13914	35448	9533	7391	24738	17594	5093	11983	37865	7298	5415	8229
282	40308	4813	15896	20196	10988	4594	17687	23061	25802	4534	7186	13949	35207	9396	7241	24231	17591	5158	11605	37870	7280	5241	8215
283	40303	4774	15923	20122	10847	4602	17591	23006	25774	4484	7216	13972	34095	9350	7243	24133	17589	5364	11542	37870	7235	5206	8198
284	40188	4585	15960	19955	10847	4616	17590	22982	25768	4464	7216	13643	34037	9540	7222	24121	17581	5367	11419	37870	6968	5165	8183
285	39982	4561	15981	19909	10874	4605	17630	22977	25832	4678	7216	13643	33879	9294	7192	24104	17141	5367	10963	37965	6997	5080	8156
286	39969	4528	15991	19715	10896	4591	17547	22953	25912	4621	6366	13643	33879	9140	7168	24070	17028	5377	10996	37983	7067	5099	8159
287	39599	4527	15995	19710	10895	4649	17551	22853	26107	4538	6366	13643	33879	9046	7115	24060	16989	5378	10958	37983	7073	5143	8175
288	39459	4520	16004	19713	10992	4573	17546	22822	26192	4538	6202	13643	29579	9004	7071	23960	16989	5379	10858	38023	7111	5121	8193
289	39472	4508	16032	19630	11018	4411	17543	22661	26879	4538	6167	13643	29579	8925	6912	23943	16989	5385	10438	38023	7365	5064	8186
290	39439	4498	16052	19165	10979	4243	17528	22640	26844	4538	6147	9952	30748	8834	6744	23940	16310	5389	10358	38023	7367	5034	8159
291	39297	4464	16194	18950	10853	4087	17541	22604	26850	4538	6084	10095	30684	8496	6540	23940	16292	5390	10411	38023	7130	4995	8159
292	39016	4439	16627	18950	10440	4167	17541	22550	26744	4197	6054	10094	30320	8498	6559	23921	16291	5391	10411	38023	7195	4997	8159
293	38267	4372	16811	19038	10399	4283	17572	22550	26607	4272	6025	10111	29192	8794	6690	23876	16280	5606	10411	45703	7219	4925	8159
294	38719	4436	16768	19392	10399	4454	17627	22550	26588	4254	6093	10316	28089	8920	6786	23154	16256	5607	10944	47531	7262	5055	8159
295	39357	4488	16662	20167	10399	4629	17777	20050	26904	4061	6146	10354	29493	8959	6875	23304	16129	5615	10699	49390	7265	5098	7931
296	39528	4666	16513	20973	9299	4741	17811	20050	26904	4002	6310	10372	30943	9317	6911	23110	16129	5615	10396	48080	7286	5138	7756
297	39585	4710	16184	20973	9299	4675	17829	20011	26904	3849	6380	10744	31339	9351	7062	22867	16129	5647	10246	47492	7385	5320	7657
298	39585	4710	16076	20973	9670	4513	17844	19859	24904	3986	6168	10587	29834	9134	6904	22131	16129	5653	10036	46457	7385	5198	7606
299	39585	4710	16046	17973	9784	4366	17875	19765	24904	3794	6032	10540	29074	8984	6740	22131	16129	5655	9851	46523	7378	5198	7503
300	39585	4710	15987	17925	10117	4325	17897	19765	24808	3799	6026	10498	28500	8968	6728	22131	16129	5679	9704	46667	7370	5198	7440
301	39585	4710	15879	17772	10077	4187	17894	19724	24635	3831	5803	10443	29075	8968	6479	20631	16129	5681	9632	46086	7362	5198	7418
302	39046	4693	15851	17758	10006	4091	17865	19717	24552	3805	5661	10390	28160	8968	6398	20631	16129	5681	9563	45983	7462	4398	7366
303	39050	4668	15798	17706	9995	4141	17892	19714	24551	3727	5792	10381	28179	8968	6509	20631	16129	5681	9552	45887	7454	4398	7328
304	39042	4585	15771	17622	9992	4015	17934	19709	24492	3776	5767	10289	28311	7805	6531	19832	16129	5682	9539	45373	7529	4239	7254
305	39032	4403	15744	17680	9991	3955	18288	19675	24488	3692	5747	10301	27902	7750	6471	19655	14029	5745	9452	45206	7528	4176	7221
306	38999	4387	15696	17675	9962	4110	18288	19650	24107	3543	5777	10298	27828	7683	6544	19597	14029	5746	9434	45077	7615	4162	7083
307	38518	4376	15653	17655	9933	3963	18287	19531	24079	3378	5728	10294	27504	7599	6544	19505	14029	5975	9432	44955	7804	4145	7059
308	38374	4360	15611	17622	9860	3842	18115	19474	24049	3358	5625	10268	26926	7443	6544	19069	14029	6001	9315	44955	7900	4120	7036
309	38371	4333	15569	17612	9774	3714	18115	19354	23994	3479	5403	10200	26631	7322	6544	18721	14029	6001	9270	44861	8051	4001	6853
310	38370	4334	15527	17601	9625	3746	18113	19214	23990	3454	5246	10079	25555	7030	5644	18677	14029	6001	8920	44846	8097	3948	6851
311	38712	4405	15500	17593	9619	3877	18111	19208	23900	3478	5375	10071	25741	7033	5644	18630	14029	6001	8934	44854	8283	3947	6620
312	38712	4414	15238	17468	9570	3885	18096	19205	23890	3429	5377	10042	27025	7026	5644	18778	14029	6001	8934	44839	8297	3943	6601
313	38814	4402	15197	17379	9629	3824	17998	19196	23863	3401	5459	9992	26011	7018	5763	18792	13944	6001	8988	44809	8394	3948	6585
314	38728	4477	15156	17326	9656	3828	17975	19189	23817	3401	5655	9990	26281	7015	5775	18810	13919	6001	8993	44787	8413	3945	6573
315	38728	4556	15136	17157	9659	3852	17973	19184	23750	3355	5773	9961	26221	7016	5749	18845	13893	6001	8985	44780	8470	3937	6518
316	38679	4551	15095	17096	9479	3846	17972	19178	23727	3400	5655	9951	26211	7021	5741	18882	13891	6001	8985	44730	8468	3934	6503
317	38672	4551	15047	17042	9479	3704	17970	19160	23721	3340	5616	9933	25830	7020	5618	18586	13861	6001	8964	44716	8440	3851	6490
318	38663	4526	15004	16891	9479	3574	17958	19160	23683	3176	5581	9891	25766	7019	5499	18452	13861	6001	8955	44656	8433	3850	6465
319	38661	4526	14958	16878	9415	3565	17763	19160	23645	3176	5489	9876	25956	6928	5373	17947	13861	6001	8887	44621	8417	3698	6358
320	38596	4526	14938	16878	9374	3554	17530	19160	23645	3317	5379	9817	25337	6652	5160	17232	13861	6001	8849	44586	8257	3581	6324
321	38544	4510	14918	16875	9131	3414	17529	19168	23373	3478	5262	9806	25070	6530	4960	17047	13848	6001	8807	44418	8378	3571	6292
322	37985	4498	14851	16696	9237	3512	17349	19167	23207	3639	5404	9504	24533	6585	5023	17147	13848	6001	8930	44357	8423	3593	6297
323	36601	4460	14811	16689	9237	3650	17348	18405	22896	3472	5618	9518	25310	6698	5094	17624	13842	6001	9097	44356	8424	3613	6400
324	36588	4512	14771	16689	9273	3792	17341	18405	22821	3420	5841	9666	26573	6771	5102	17678	13822	6001	9182	44370	8365	3622	6490
325	36129	4500	14730	16659	9220	3713	17312	18402	22765	3576	5871	9654	27882	6789	5148	17659	13821	6001	9162	44365	8365	3759	6452
326	36129	4493	14426	16715	9220	3727	17308	18402	22761	3690	5848	9651	27134	6783	5234	17665	13813	6001	9167	44341	8365	3770	6450
327	36129	4487	14426	16713	9371	3859	17338	18376	22823	3622	6079	9822	26292	6996	5243	18062	13391	6001	9496	44297	8360	3801	6516
328	30929	4451	14428	16695	9396	3988	17344	18249	22823	3596	6306	9826	27320	7047	5257	18359	13347	6001	9741	44072	8346	3823	6548
329	30929	4390	14428	16692	9398	4010	17358	18248	22781	3673	6261	9799	27365	7088	5400	18359	13325	6001	9752	43963	8335	3845	6544
330	30849	4384	14398	16680	9422	3850	17357	18232	22739	3747	6139	9730	26884	7052	5720	18335	13324	6001	9697	43916	8312	3996	6535
331	30278	4373	14377	16650	9417	3850	17366	18222	22739	3816	5929	9705	27086	7050	5731	18169	13323	6001	9671	43684	8287	4010	6531
332	29704	4373	14395	16621	9336	3850	17365	17991	22754	3691	6166	9667	27624	7314	5922	17652	13317	6001	9919	43218	8287	4137	6638
333	29765	4373	14399	16621	9346	3850	17370	17432	22754	3860	6380	9835	27943	7482	6139	17972	13317	6001	10001	43195	8230	4302	6713
334	29753	4213	14399	16603	9397	4041	17372	17431	22732	4038	6420	9810	28055	7495	6112	18025	13297	5951	10373	43085	8230	4185	6716
335	30857	4213	14399	16899	9435	4193	17372	17441	22714	3950	6667	10198	27128	7624	6329	18716	13220	5951	10486	42515	8260	4351	6746
336	31666	4290	14196	17110	9439	4352	17372	17451	22769	3859	6924	10598	28484	7878	6576	19464	13474	5951	10498	42558	8260	4418	6749
337	31980	4300	14159	17465	9445	4206	15172	17473	22773	3906	7166	10523	29900	8158	6739	19464	13448	5951	10508	43356	8260	4588	6764
338	32221	4295	14051	17430	9587	4220	15976	17506	22857	4081	7121	10456	29286	8041	6627	19464	13466	5951	10561	43409	8260	4479	6889
339	32261	4268	14050	17430	9735	4178	15976	17546	22873	4105	7168	10432	28810	7980	6522	19464	13466	5951	10629	43494	8260	4507	7065
340	33355	4225	14047	17429	9799	4319	15976	17553	22895	3993	7359	10374	29210	8012	6730	19464	13470	5951	11936	45125	8260	4665	7156
341	33353	4062	14047	17344	9805	4306	15962	17562	22899	3976	7640	10256	30259	8131	6699	19464	13475	5951	12413	46119	8047	4656	7130
342	33194	3910	14047	17344	10197	4270	15962	17562	22906	3892	7384	10252	29100	8128	6448	19464	13478	5951	12681	46119	7994	4616	7105
343	32743	3910	14047	17335	10218	4290	15964	17566	22897	3899	7270	10227	28534	8108	6357	19464	13473	5951	12781	46091	7863	4614	7068
344	33450	3856	14047	17140	10265	4319	15963	17609	22921	3816	7051	10217	29466	8074	6284	19464	13517	5951	12634	46091	7853	4606	7058
345	33450	3855	14047	17097	10365	4264	15961	17719	22901	3792	7072	10191	29198	8035	6291	19464	13520	5951	12575	45652	7884	4598	7042
346	33450	3858	14047	17103	10425	4306	15961	17631	22886	3846	7021	10190	29136	7844	6278	19464	13515	5951	12338	45673	7884	4590	7040
347	33450	3858	14047	17098	10681	4271	15960	17630	22886	3765	6905	10162	28480	7815	6255	19464	13512	5951	12327	45672	7856	4566	7036
348	33450	3808	14047	17072	11107	4305	15956	17620	22866	3928	7000	10087	28499	7800	6283	19464	13497	5951	12232	45666	7856	4556	7030
349	33450	3682	14047	17054	11107	4277	15952	17591	22862	3917	6925	10066	28018	7805	6180	19464	13496	5951	11901	45666	7856	4558	7076
350	33450	3791	14047	17042	11107	4409	15951	17588	22861	3950	7155	10080	28289	7866	6408	19464	13434	5951	12300	46330	7939	4737	7277
351	33450	3789	14018	17028	11029	4378	15947	17574	22862	4135	7173	10068	28917	7857	6525	19464	13399	5951	12409	46285	7939	4699	7285
352	33450	3722	13974	16687	10989	4335	15946	17574	22863	4176	7066	10064	28468	7708	6342	19464	13397	5951	12374	46285	7933	4651	7288
353	33450	3604	13948	16673	10971	4302	15877	17574	22886	4145	7204	10183	28211	7712	6359	19464	13389	5951	12420	46288	7933	4654	7315
354	33450	3519	13698	16660	10915	4354	15876	17574	22966	4022	6997	10105	28399	7707	6309	19464	13379	5951	12431	46231	7933	4637	7321
355	33450	3442	13640	16660	10764	4317	15876	17574	23031	3982	7001	10106	28079	7706	6294	19464	13375	5951	12869	46210	7933	4635	7319
356	33191	3482	13634	16633	10939	4250	15873	17574	23400	4027	7013	10094	28243	7701	6291	19464	13284	5951	13024	45878	7933	4632	7322
357	33121	3621	13631	16622	10993	4251	15868	17577	23640	4178	7125	10029	28390	7705	6311	19464	13274	5951	13374	45808	7931	4612	7430
358	33387	3765	13630	16541	11432	4263	15844	17578	23989	4140	7109	10028	28451	7687	6265	19464	13245	5951	13810	45795	7930	4606	7430
359	33506	3903	13558	16540	11843	4239	15843	17578	24482	3999	7079	10028	28241	7670	6325	19464	13198	5951	13690	45781	7930	4613	7430
360	33560	3757	13558	16528	12053	4283	15815	17578	24549	3992	7071	10169	28024	7662	6308	19464	13140	5951	13650	45738	7930	4604	7405
361	33553	3635	13559	16402	12403	4216	15798	17575	24545	3995	7036	10157	27702	7642	6282	19464	13137	5951	13545	45720	7890	4592	7392
362	33367	3622	13559	16469	12695	4227	15796	17576	24543	3974	7021	10118	27563	7535	6249	19464	13132	5951	13291	45710	7890	4576	7384
363	33060	3634	13559	16465	12746	4150	15776	17639	24543	3921	7016	10080	27642	7345	6190	19464	13132	5951	13296	45710	7890	4553	7382
364	33016	3603	13534	16464	12765	4128	15757	17677	24543	3863	7015	10060	27756	7328	6152	19464	13126	5951	13315	45649	7889	4543	7370
365	33013	3532	13534	16464	12771	4132	15759	17751	24553	3877	6974	9997	28433	7313	6057	19464	13126	5951	13296	45587	7963	4509	7363
366	33011	3522	13576	16463	12578	4239	15761	17733	24551	3889	6939	9975	28631	7298	6038	19464	13125	5951	13296	45460	7959	4405	7352
367	32661	3527	13585	16468	12578	4217	15759	17737	24588	4054	6954	9981	28665	7371	6003	19464	13124	5951	13112	45278	7961	4353	7347
368	32687	3446	13585	16465	12578	4206	15758	17732	24640	4098	6985	9991	27995	7373	6036	19464	12811	5951	13152	45272	7961	4337	7351
369	33948	3579	13590	16963	12578	4352	15813	17751	25330	3903	7249	10286	28943	7443	6141	19464	12826	5951	13274	45358	8015	4385	7634
370	34149	3713	13625	16967	12578	4510	15813	17824	25967	3913	7249	10697	30231	7740	6167	19464	12816	5951	13739	45369	8015	4550	7915
371	34125	3580	13653	16967	8385	4344	15811	17870	26459	3987	7249	10752	31167	7709	6320	19464	12781	5951	14288	45360	8047	4503	7824
372	34083	3578	13654	16979	8385	4352	15810	17868	26401	3943	7249	10754	29713	7696	6317	19464	12780	5951	14430	45348	8064	4486	7794
373	33798	3594	13678	16989	8416	4438	15813	17917	26419	3984	7249	10742	28427	7799	6549	19464	12754	5951	14504	45347	8065	4488	7802
374	33879	3582	13696	16989	8674	4489	15814	18035	26390	4149	7249	10667	27802	7955	6658	19464	12742	5951	14532	45256	8136	4461	7802
375	35148	3684	13691	17035	8680	4564	15818	18136	26388	4005	6112	10904	29085	8241	6887	19464	12742	5951	14554	45263	8138	4477	8024
376	36553	3829	13737	17231	8692	4741	15825	18380	26904	4080	6112	11038	30535	8533	7132	19464	12737	5951	14584	46672	8140	4635	8329
377	36564	3884	13738	17676	8698	4875	15827	18583	26880	4161	6112	11052	32002	8804	7317	19464	12731	5951	16379	46702	8191	4791	8274
378	36517	3899	13754	17705	8902	4899	15833	18817	26834	4161	6112	11009	32529	8746	7255	19464	12729	5951	16474	46870	8191	4767	8249
379	36985	4048	13758	17997	9057	5053	15865	19569	26856	4161	6356	11430	32250	9059	7515	19464	12821	5951	17132	48744	8191	4917	8547
380	37365	4209	13767	18238	9066	5095	15881	20314	26871	4161	6610	11577	33572	9192	7627	19464	12896	5951	17817	50510	8191	5076	8595
381	38778	4278	13900	18285	9106	5298	15885	20883	26870	4161	6874	11535	33376	8942	7447	19464	13411	5951	18529	52462	8191	4985	8562
382	38830	4428	13956	18719	9136	5461	15985	20747	26876	4161	7063	11549	32640	8866	7565	19464	13936	5951	18529	54560	8191	5014	8621
383	38295	4591	13979	19176	9136	5679	16000	20476	26880	4161	7134	11492	33104	8805	7363	19464	14489	5951	18529	54918	8191	4973	8508
384	38076	4441	13989	19604	9136	5849	16000	20280	26899	4161	7081	11446	33104	8775	7202	19464	14305	5951	18529	54572	8191	4944	8369
385	38062	4277	14060	19434	9154	5622	16020	20280	26895	3765	7037	11403	33104	8622	7271	19464	14176	5951	18529	54431	8191	4908	8320
386	37751	4281	14135	19432	9508	5495	16051	20226	26892	3607	7021	11390	33104	8559	7312	19464	14148	5951	18529	54400	8191	4869	8287
387	37751	4195	14145	19412	9888	5481	16117	20185	26888	3639	6810	11147	33104	8425	7339	19464	14053	5951	18529	54269	8191	4790	8232
388	37751	4164	14152	19078	10283	5371	16117	20094	26819	3659	6798	11118	15146	8464	7309	19464	14008	5951	18529	54022	8191	4773	8173
389	37593	4177	14159	19059	10694	5396	16144	20094	26784	3657	6984	11052	15146	8496	7326	19464	13994	5951	3194	53885	8191	4767	8090
390	37393	4215	14234	19037	11444	5591	16139	20089	26693	3663	6970	10988	15146	8578	7344	19464	14034	5951	3194	53384	8191	4761	8090
391	37268	4174	14271	19019	11279	5504	16150	20055	26577	3727	6732	10912	15258	8616	7350	19464	14364	5951	3194	52968	8191	4750	8090
392	37143	4167	14356	19018	11233	5405	16149	19927	26509	3682	6978	10901	15133	8647	7374	19464	14475	5951	4256	52681	8191	4775	8090
393	37958	4312	14382	19037	10849	5613	16144	19889	26532	3624	7249	11096	14601	8972	7644	19464	14435	5951	4299	52782	8191	4861	8090
394	38039	4470	14390	19048	10531	5795	16150	19837	26554	3704	7159	11136	15136	8896	7628	19464	14416	5951	4334	52597	8191	4893	8090
395	37872	4443	14398	19074	10127	5675	16156	19789	27000	3629	7027	11122	15235	8617	7435	19464	14332	5951	4372	51093	8191	4848	8090
396	38390	4547	14403	19340	10402	5867	16268	20011	27045	3603	7206	11226	15064	8895	7710	19464	14321	5951	4433	51179	8191	4918	8090
397	37995	4559	14408	19343	10215	5877	16268	20015	26867	3593	7158	11052	15723	8758	7612	19464	14219	5951	4445	51164	8191	4737	6698
398	37206	4431	14410	18570	10002	5737	16268	20015	26840	3542	6891	11045	14959	8543	7472	19464	14142	5951	4983	51073	8191	4720	6698
399	37061	4271	14415	18570	9824	5640	16268	20169	26827	3551	6957	11043	14360	8493	7451	19464	14148	5951	4997	50938	8191	4689	6649
400	36243	4251	14420	18169	9741	5451	16267	20162	26813	3521	6859	11050	14802	8431	7463	19464	14148	5951	4997	50908	8191	4613	6619
401	36092	4267	14422	18157	9673	5467	16265	20103	26796	3539	6859	11049	14944	8422	7455	19464	14148	5951	5001	50564	8191	4567	6587
402	36380	4170	14428	18141	9323	5484	16263	19931	26736	3631	6716	11049	15109	8425	7382	19464	14112	5951	5001	50465	8191	4485	6534
403	36328	4201	14430	18142	9342	5648	16226	19941	26715	3610	6701	11038	15136	8443	7365	19464	14112	5951	5060	50166	8191	4485	6510
404	36203	4225	14460	18138	9704	5750	16227	19933	26635	3744	6884	11037	14958	8484	7303	19464	14098	5951	5061	50056	8191	4485	6440
405	35918	4198	14470	18199	9629	5570	16209	19924	26629	3906	6724	11035	14969	8542	7367	19464	14082	5951	5064	51316	8191	4485	6437
406	37003	4302	14480	18589	9870	5756	16209	20098	27081	3755	6934	11424	14944	8842	7610	19464	14401	5951	5067	53032	8191	4485	6653
407	36991	4472	14480	18607	10107	5927	16207	20621	27048	3745	7208	11486	15365	9073	7914	16601	14375	5951	5157	54537	8191	4485	6914
408	36950	4599	14481	18619	10043	5710	16203	20612	26869	3795	7378	11466	15357	8978	7960	16224	14360	5951	5242	55133	8191	3788	6888
409	36909	4760	14495	18542	10009	5824	16203	20655	26810	3941	7160	11425	15057	8918	7978	16009	14358	5951	5257	55053	8191	3825	6828
410	36595	4936	14496	18535	9913	5835	16194	20712	26783	3914	7154	11184	15140	8860	7953	15553	14333	5951	5273	54577	8191	3962	6763
411	35573	5098	14503	18463	9754	5681	16177	20746	26777	4087	7102	11174	14925	8815	7983	14951	14317	5951	5064	54289	8191	4092	6720
412	35548	5080	14505	18516	9649	5497	15985	20762	26709	4291	7094	11154	14957	8647	7883	15205	14317	5951	5030	54191	8191	4162	6681
413	35633	5113	14507	18558	9466	5453	15979	20753	26991	4435	7160	11063	14867	8654	8014	15062	14307	5951	4977	54083	8191	4312	6650
414	36049	5316	14518	18561	9422	5422	15977	20744	26991	4218	7215	11062	14977	8670	8157	15007	14307	5951	4889	53946	8191	4344	6604
415	36453	5176	14577	18516	9408	5303	15967	20741	26986	4210	7193	11061	14977	8644	8066	14894	14306	5951	4880	53528	8191	4247	6588
416	36837	4972	14600	18420	9381	5151	15953	20765	26986	4174	7076	11056	14812	8414	8026	14618	14300	5951	4854	53353	8191	4192	6519
417	36833	4991	14600	18313	9288	5094	15952	20768	26982	4227	6816	11045	14976	8378	7910	14548	14295	5951	4849	53332	8191	4164	6420
418	36768	4988	14602	18313	9262	5157	15942	20771	26975	4034	6765	11051	14847	8391	8036	15066	14217	5951	4841	53284	8191	4115	6395
419	37693	5005	14603	18325	9257	5310	15942	20814	26975	4087	7021	11044	14937	8559	8305	15108	14173	5951	4370	53158	8191	4087	6486
420	37116	4904	14604	18324	9164	5109	15940	20834	26964	4152	6762	11041	14949	8493	8050	14948	14165	5951	4243	53084	8191	3964	6301
421	37055	4845	14611	18259	9146	5289	15941	21290	26923	3950	6852	10998	14324	8450	8101	14827	13863	5951	4406	53093	8191	3980	6321
422	36963	4951	14621	18284	9159	5334	15924	21524	26920	3883	7124	10873	14307	8503	8420	14787	13863	5951	4457	53637	8191	4001	6398
423	36360	5000	14623	18203	9028	5123	15921	21610	26962	3879	7293	10867	14809	8300	8095	14520	13757	5951	4385	53653	8191	3934	6285
424	36328	4978	14682	18071	8983	4987	15920	21611	26968	3712	7575	10859	14155	8280	8187	14336	13737	5951	4267	53661	8191	3907	6248
425	36606	4910	14692	18071	8929	4951	15911	21608	26965	3718	7878	10826	14566	8282	8184	14146	13613	5951	4188	53696	8191	3867	6259
426	36267	4905	14693	18054	8902	4772	15907	21622	27456	3587	8069	11198	14397	8191	8117	14128	13609	5951	4129	53708	8191	3809	6220
427	36467	4729	14699	18013	8827	4636	15906	21618	27426	3747	7747	11081	14311	8137	7989	14071	13583	5951	4098	53708	8191	3781	6129
428	36437	4738	15151	18008	8826	4457	15906	21615	27388	3741	7534	10983	13960	8087	7970	13753	13549	5951	4095	53697	8191	3699	5997
429	36579	4735	15343	18069	8811	4475	15840	21616	27522	3659	7308	10871	14279	8089	7989	13922	13544	5951	3970	53696	8191	3727	6010
430	36656	4728	15344	18043	8630	4543	15745	21616	27662	3502	7138	10856	14416	8130	8014	13946	13522	5951	3939	53696	8191	3721	6051
431	36622	4618	15345	18041	8570	4503	15745	21615	27673	3368	7036	10845	14447	8101	8021	14114	13518	5951	3923	53696	8191	3710	6044
432	36460	4566	15346	17998	8565	4376	15745	21606	27714	3461	6867	10814	14431	8058	8020	13577	13502	5951	3919	53419	8191	3672	5877
433	35386	4415	15607	17998	8542	4204	15744	21597	27891	3403	6595	10791	13970	8005	8005	13414	13494	5951	3916	53415	8191	3582	5649
434	35684	4458	15608	17996	8531	4116	15744	21597	28091	3451	6577	10790	13643	7987	8020	13343	13481	5951	3900	53415	8191	3582	5666
435	35649	4541	15635	17996	8531	4191	15744	21632	28159	3617	6349	10707	13997	7995	8033	13296	13474	5951	3897	53065	8191	3579	5666
436	35542	4570	15635	17996	8483	4357	15744	21632	28256	3592	6468	10702	13549	8003	8044	13369	13474	5951	3874	53068	8191	3582	5722
437	35415	4695	15637	18005	8354	4530	15713	21641	28416	3514	6598	10866	14033	8092	8112	13742	13505	5951	3754	53164	8191	3621	5844
438	35375	4723	15661	18005	8305	4569	15709	21648	28512	3562	6853	10886	14544	8128	8099	13819	13622	5951	3705	53168	8191	3624	5989
439	35315	4729	15732	18005	8255	4418	15740	21646	28605	3517	6695	10880	14686	8114	8078	13855	13620	5951	3660	53273	8191	3601	5996
440	35255	4690	15891	17985	8254	4422	15730	21652	28703	3629	6702	10894	15085	8098	8075	13893	13612	5951	3639	53685	8191	3649	6020
441	35072	4628	15908	17985	8190	4423	15727	21652	28731	3706	6644	10893	14680	8082	8051	13900	13593	5951	3639	53692	8191	3638	6021
442	34834	4801	15909	18022	8211	4571	15711	22015	28806	3560	6888	11084	14814	8356	8289	14188	13715	5951	3718	54454	8191	3752	6123
443	35368	4981	15913	18180	8259	4713	15699	22075	28936	3520	7016	11127	15381	8206	8353	14275	13694	5951	3866	54190	8191	3782	6358
444	35877	4803	15940	18333	8190	4581	15693	22075	28918	3487	6759	11070	15535	7992	8258	14167	13686	5951	3901	54175	8191	3751	6339
445	35853	4774	15951	18340	8189	4559	15691	22075	28864	3379	6530	11056	15298	7962	8229	13850	13685	5951	3876	54176	8191	3721	6289
446	35815	4736	15961	18344	8106	4438	15690	22072	28840	3356	6516	10990	14972	7860	8078	13808	13685	5951	3860	54235	8191	3688	6249
447	35698	4652	15986	18341	8074	4315	15687	22072	28807	3235	6274	10896	14304	7770	8078	13792	13685	5951	3848	54236	8191	3656	6182
448	35608	4643	16006	18341	8035	4300	15685	22069	28798	3133	6218	10789	14355	7769	8096	13754	13632	5951	3800	54249	8191	3594	6111
449	35487	4637	16011	18332	7953	4140	15684	22056	28903	3287	5995	10714	14804	7659	8022	13743	13604	5951	3797	54225	8191	3566	6075
450	35141	4561	16100	18311	7846	3980	15684	22055	28928	3235	5764	10556	14204	7358	8043	13743	13600	5951	3796	53524	8191	3424	5989
451	35140	4575	16177	18310	7851	4028	15680	21877	29363	3212	5921	10760	14000	7447	8302	13195	13601	5194	3765	53499	8191	3466	6017
452	35085	4575	16215	18310	7856	4189	15680	21877	29321	3256	6067	10865	14631	7716	8284	13075	13602	5246	3698	53466	8191	3482	5993
453	35005	4555	16276	18310	7858	4165	15680	21878	29336	3181	6047	10862	14867	7704	8183	13009	13599	5246	3658	53466	8191	3467	5980
454	34999	4536	16420	18302	7831	4320	15679	21878	29319	3108	6052	10869	14899	7652	8175	13001	13599	5274	3624	52764	8191	3484	6050
455	34878	4520	16598	18303	7816	4287	15678	21881	29256	3098	5810	10869	14373	7624	8114	12996	13573	5484	3609	52567	8191	3480	6062
456	34777	4518	17032	18226	7766	4169	15678	21813	29256	2992	5578	10869	14186	7330	8110	12996	13562	5509	3605	52559	8191	3461	5988
457	34751	4516	17110	18226	7762	4159	15678	21781	29254	3065	5475	10858	13839	7314	8061	12996	13544	5681	3603	52559	8191	3435	5976
458	34724	4516	17111	18226	7744	4081	15678	21687	29272	3105	5455	10690	13918	7120	7739	12996	13529	5722	3603	52536	8191	3406	5969
459	34592	4516	17155	18226	7736	3918	15676	21625	29283	3031	5237	10644	13502	6916	7756	12996	13527	5850	3602	52533	8107	3382	5966
460	34592	4516	17236	18226	7617	3903	15676	21625	29332	3092	5073	10688	13497	6895	8005	12996	13519	6081	3598	50432	7892	3375	5957
461	34591	4516	17284	18150	7485	3752	15676	21508	29362	3183	5096	10768	13476	6844	8005	12996	13517	6310	3580	48415	7874	3367	5934
462	34564	4516	17377	18150	7503	3801	15675	21508	29343	3323	5043	10768	13700	6831	7999	12996	13504	6461	3576	48415	7662	3235	5920
463	34548	4516	17451	18150	7506	3866	15675	21528	29327	3283	5121	10806	13425	6817	8021	12996	13420	6521	3447	48415	7662	3281	5920
464	33167	4516	17452	18071	7521	4011	15541	21528	29339	3325	5260	10818	13791	6927	8041	12996	13388	6560	3449	48428	7662	3328	5944
465	31846	4516	17468	18071	7524	4029	15463	21528	29341	3351	5160	10875	14162	6963	8044	12996	13375	6653	3409	48431	7432	3350	5946
466	31839	4516	17655	18071	7526	4079	15333	21525	29327	3457	5062	10891	13481	6946	8078	12996	13373	6699	3352	48431	7135	3387	5945
467	31809	4516	17657	18071	7520	4082	15205	21492	29327	3406	5029	10904	13315	6958	8107	12996	13373	6934	3315	48311	7116	3434	5934
468	31791	4458	17758	18071	7505	4042	15142	21477	29331	3338	5228	10984	13622	6961	8106	12996	13367	7013	3280	48279	7112	3442	5947
469	31725	4458	17783	18071	7504	4014	15079	21459	29331	3192	5435	11111	13637	6976	8054	12996	13239	6773	3214	48255	7112	3443	5948
470	31679	4458	17813	17695	7500	4085	15079	21444	29314	3152	5291	11110	13471	7207	8030	10006	13234	6537	3164	48197	7115	3438	5946
471	31571	4457	17819	17693	7488	4038	15079	21444	29314	3177	5087	11113	13217	7196	7930	9607	12861	6287	3162	48182	7115	3417	5899
472	31571	4445	17843	17692	7482	4004	15079	21444	29290	3208	5234	11102	13026	7161	7928	9565	12854	6055	3102	48169	7115	3412	5887
473	31571	4445	17854	17692	7461	4089	15078	21448	29269	3256	5137	11098	12885	7156	7917	9565	12854	5843	3051	48080	7113	3410	5872
474	31072	4445	17876	17692	7445	3989	15078	21449	29278	3406	5077	11096	12931	7176	7900	9184	12854	5694	3002	48057	7112	3409	5821
475	30814	4425	17904	17691	7432	3979	15065	21454	29286	3576	5052	11110	13088	7180	7879	9188	12854	5548	2948	48018	7112	3407	5822
476	31285	4282	17907	17672	7550	4114	15065	21632	28457	3629	5242	11551	13000	7371	8090	9549	12857	5550	2987	47881	7112	3541	5885
477	30798	4172	17918	17672	7559	4262	15065	21683	28515	3518	5242	11991	13387	7660	8137	9555	12891	5551	3103	47811	7137	3560	6120
478	29588	4091	17930	17668	7559	4250	14813	21683	29499	3458	5630	11991	14056	7942	8137	9555	12911	5551	3196	47582	7138	3702	6341
479	29561	3967	17943	17667	7559	4080	14566	21683	29499	3484	5584	11991	14758	8221	8137	9555	12929	5551	3208	47568	7128	3705	6337
480	29655	3891	18108	17667	7559	3918	14445	21683	29499	3457	5540	11936	14506	8002	7791	9555	12929	5551	3095	47567	7128	3676	6305
481	29708	3998	18500	16961	7638	3847	14021	21683	29514	3460	5420	11951	14130	7970	7626	9555	12956	5551	3081	47537	7133	3669	6247
482	29716	4134	18589	16283	7645	3986	13796	21683	29514	3472	5308	11947	14153	7879	7452	9555	12996	4321	3051	47597	7091	3668	6213
483	29325	4280	18589	15633	7645	3992	13790	21683	29447	3467	5311	11937	14468	8003	7478	9555	13069	4365	2957	47597	7091	3666	6201
484	29242	4236	18640	15488	7663	4007	13679	21683	29451	3429	5308	11892	14434	8008	7483	9555	13084	4368	2983	47598	7091	3666	6200
485	29637	4184	18683	15278	7656	4111	13679	21683	29455	3520	5456	11881	14486	8066	7268	9545	13080	4443	2983	47600	7095	3671	6242
486	29890	4184	18759	15276	7642	4210	13679	22547	29439	3513	5494	11864	15057	8068	7264	9259	13114	4488	3035	47600	7113	3674	6268
487	29840	4184	18784	15276	7641	4360	13679	22658	29334	3530	5494	11925	15195	8081	7194	9225	13142	4489	3035	47608	7113	3703	6282
488	29524	4184	18854	15243	7628	4492	13682	23169	29422	3611	5597	11922	15173	8105	7025	9154	13142	4497	3013	47552	7112	3701	6289
489	29316	4184	18861	15413	7625	4655	13614	23626	29294	3588	5612	11934	14999	8113	6910	9110	13176	4514	2989	47552	7097	3698	6291
490	29360	4243	18882	15412	7624	4537	13614	24571	29227	3583	5616	11927	15194	8135	6970	9257	13304	4522	2983	47580	7097	3725	6296
491	29372	4195	18913	15375	7625	4385	13612	24658	29183	3631	5607	11912	15000	8130	6889	9400	13426	4531	2867	47521	7076	3723	6299
492	29423	4114	18930	15375	7596	4444	13609	24779	29233	3712	5732	11897	14988	8161	6953	9419	13951	4531	2765	47521	7077	3704	6303
493	29577	4119	18972	15375	7601	4378	13609	24974	29262	3666	5738	11887	14950	8179	6781	9349	14022	4542	2777	47496	7076	3712	6386
494	29380	4127	19078	15383	7606	4312	13605	25014	29434	3579	5663	12347	15002	8195	6670	9130	14035	4567	2791	47471	7075	3721	6409
495	29495	4125	19196	15382	7618	4289	13583	24997	29589	3715	5654	12459	15394	8451	6888	9089	14129	4575	2804	47435	7077	3729	6418
496	29615	4062	19316	15338	7618	4412	13573	24997	29599	3758	5574	12464	15411	8478	6781	9057	14138	4578	2797	47435	7077	3733	6475
497	29709	4068	19316	15327	7600	4448	13571	24997	29900	3913	5656	12492	15523	8679	7041	8900	14553	4587	2797	47404	7077	3787	6556
498	29717	4143	19417	15337	7343	4455	13571	24997	29900	4046	5656	12534	15938	8679	7072	8865	14516	4588	2803	47385	7077	3798	6566
499	30846	4157	19419	15565	7343	4452	13571	24997	29884	3852	5819	12613	15351	8690	7095	9184	14473	4589	2815	47419	7077	3830	6765
500	30847	4179	19499	15565	7475	4519	13612	24997	29893	3822	6041	12787	16118	8878	7367	9125	14115	4592	2908	47440	7089	3867	6913
501	30808	4098	19500	15564	7476	4485	13612	24997	29897	3822	5971	12791	16821	8835	7303	9029	14112	4592	2890	47542	6823	3940	6821
502	30336	4084	19546	15574	7461	4386	13722	13887	29912	4013	5989	12993	16047	9044	7312	8975	14087	4597	2883	47551	6818	3976	7076
503	30336	4247	19546	15693	7759	4474	14102	17037	29925	4004	6025	12993	15414	9048	7313	9016	14650	4600	2905	48034	6847	3977	7077
504	30336	4405	19598	16320	8069	4641	14666	17064	31122	3909	6266	13512	15414	9409	7605	9375	14747	4609	3017	48189	6880	4136	7360
505	30336	4233	19760	16305	8039	4485	14713	17005	31154	3990	6325	13584	16184	9268	7359	9026	14792	4621	2935	48189	6888	4301	7621
506	30336	4073	20122	15817	7925	4357	14603	16965	31166	3950	6144	13502	16225	9204	7192	8676	14780	4660	2820	48189	6888	4455	7553
507	30336	4014	20613	15185	7963	4279	14509	16960	31166	3822	6137	13498	15422	9188	7124	8470	14775	4662	2820	48195	6892	4449	7535
508	30336	4027	20683	14695	7862	4129	14511	16960	31164	3859	6095	13486	16000	9063	7213	8321	14960	4671	2796	48195	6894	4408	7504
509	30336	4000	20686	14601	7862	4096	14511	16959	31195	3898	5954	13472	15961	9015	7159	8307	14966	4680	2778	48216	6873	4394	7472
510	14982	3975	20806	14654	7852	4153	14513	16889	31173	3973	6028	13422	15709	9000	7097	8248	14971	4680	2783	48221	6879	4344	7460
511	15543	3964	20835	15230	7866	4176	14509	16821	31103	3935	6119	13111	15503	9128	7097	8211	15011	4703	2721	48229	6879	4369	7693
512	16163	3963	21185	15113	7879	4232	14500	16747	31103	3918	6231	13134	15896	9068	7097	8404	15019	4721	2713	48231	6879	4363	7436
513	16487	3925	21309	15114	7887	4202	14500	16740	31067	3931	6205	13142	15967	8948	7001	8571	14924	4730	2684	48231	6879	4358	7321
514	16133	3920	21309	14995	7888	4230	14407	16669	31016	3895	6002	13382	15553	8890	6997	8913	14923	4764	2669	48231	6879	4352	7309
515	16131	3912	21059	14993	7870	4278	14355	14779	30927	3870	5930	13382	15505	8871	6981	9001	14914	4764	2615	48231	6729	4338	7306
516	16102	3912	21059	14986	7875	4257	14346	14679	30900	3858	5932	13397	15500	8865	6979	9336	14870	4799	2594	48270	6729	4288	7306
517	16093	3915	21059	14984	7916	4306	14235	14551	30897	3937	5934	13498	15399	8850	6978	9081	14767	4823	2588	48270	6729	4286	7282
518	16061	3885	21059	15000	8008	4269	14233	14578	30900	3900	6080	13489	15306	8848	6974	8994	14751	4848	2562	48387	6728	4326	7241
519	16092	3879	21110	15000	8021	4270	14231	14587	30900	3906	6137	13486	15652	8845	6974	9268	14708	4848	2629	48487	6728	4308	7258
520	16061	3878	21113	15019	8018	4265	14198	14571	30900	3908	6077	13458	15567	8817	6962	9258	14372	4848	2620	48656	6724	4300	7253
521	16047	3857	21293	15115	8007	4235	14180	14520	30916	3873	6020	13388	15459	8816	6922	9098	14355	5034	2587	48657	6723	4229	7240
522	16051	3857	21370	15057	8001	4194	14177	13940	30919	3777	5907	13266	15416	8810	6921	9116	14350	5235	2598	48662	6723	4230	7191
523	16050	3864	21371	15057	8001	4168	14177	13664	30926	3867	5817	12809	15291	8811	6897	9438	14344	5437	2610	48661	6725	4221	7154
524	16012	3870	21430	15054	8001	4007	14170	13515	30885	3697	5734	12558	15085	8706	6897	9098	14359	5240	2592	48591	6725	4192	7099
525	16017	3870	21749	15054	7997	4056	14169	13498	30884	3595	5734	12558	15085	8684	6891	9152	14359	5296	2579	48568	6726	4162	7099
526	16058	3849	21751	15054	7981	4215	14164	13498	30837	3596	5734	12558	12785	8687	6631	9152	14369	5343	2574	48568	6751	4114	7103
527	15801	3846	21785	15022	7981	4362	14159	13492	30757	3668	5047	10558	12785	8629	6635	9100	14381	5393	2552	48568	6751	4084	7127
528	15800	3845	21792	14979	7986	4401	14236	13476	30789	3718	5008	10558	12774	8577	6502	8833	14346	5478	2513	48233	6751	4081	7083
529	15961	3839	21796	14979	7994	4535	14209	13475	30860	3671	5039	10605	12614	8719	6712	8927	14351	5697	2541	48233	6742	4082	7167
530	15975	3832	24445	14983	8015	4693	14208	13474	30875	3671	5078	10823	12608	8828	6928	9022	14674	5826	2544	48233	6742	4098	7205
531	16011	3788	24451	14799	8015	4880	14209	13508	30908	3671	5201	10835	13168	8827	6965	9258	14664	5967	2556	46310	6748	4100	7179
532	16015	3763	24484	14799	8015	4999	14210	13508	30952	3671	5193	10845	13126	8796	6958	9527	14681	5990	2551	46310	6748	4093	7179
533	16006	3763	24487	14794	8015	4801	14193	13522	30974	3221	5166	10822	12770	8783	6961	9506	14642	6005	2541	46310	6749	4081	7179
534	15568	3724	24489	14794	7065	4688	14191	13524	31014	3208	5123	10998	12798	8766	6978	9506	14629	6075	2532	40310	6751	4091	7179
535	15554	3704	24494	14786	7065	4688	14191	13623	31039	3223	5127	11001	13000	8747	6990	9443	14542	6078	2527	40310	6751	4097	5899
536	15526	3690	24562	14789	7236	4688	14191	13623	31055	3177	5104	11002	12886	8734	6755	9553	14435	6122	2496	40310	6751	4107	5899
537	15248	3612	25308	14782	7231	4688	14184	13623	29529	3160	5065	11002	12853	8718	6758	9670	14435	6166	2493	40316	6494	4108	6000
538	15212	3494	25577	14779	7230	4688	14179	13623	29529	3132	5013	11434	12836	8811	6762	9737	14435	6185	2402	40316	6494	4124	6014
539	15146	3345	25618	14786	7222	1562	14179	11963	29529	3207	4964	11489	12834	8842	6778	9529	14435	6193	2408	40315	6494	4268	6030
540	15121	3490	25628	14890	7210	1562	14179	11963	29529	3212	4941	11491	12832	8841	6772	9127	12335	6200	2329	40306	6494	4268	6076
541	15111	3616	25631	14868	7221	1793	14177	11963	26529	3208	4952	11472	12699	8880	6761	9127	12335	6482	2329	40322	6491	4268	6081
542	15112	3713	25653	14906	7224	1860	14176	11996	26529	3183	4980	11487	12802	8904	6761	9127	12335	6465	2329	40408	6491	4268	6094
543	15113	3713	25718	14906	7285	1860	14168	11971	26544	3174	4970	11499	12740	8905	6675	9127	12335	6143	2329	40446	6490	3796	6109
544	15119	3713	25740	14906	7285	1860	14168	12017	26544	3162	4972	11499	12568	8940	6675	8627	12237	6149	2179	40463	6490	3710	6110
545	15120	3713	25930	14906	7282	1860	14167	12017	26689	3178	4976	11502	12702	8977	6676	8981	12237	5845	2134	40470	6593	3676	6134
546	15122	3633	25930	11156	7274	1860	14166	12017	26775	3101	4960	11383	12605	8980	6664	9429	12237	5561	2097	40470	6614	3494	6162
547	15187	3628	25973	11156	7272	1860	14141	12014	26799	3068	4831	11382	12603	8974	6660	9421	12189	5298	2073	40481	6608	3476	6178
548	15278	3627	25973	11713	7254	1860	14138	12013	26841	3085	4711	11364	12663	8875	6643	9393	12181	5293	2057	40487	6627	3467	6171
549	15280	3600	26024	12142	7239	1767	14139	12014	26915	3071	4880	11368	12340	8875	6587	9307	12219	5445	2057	41009	6627	3454	6177
550	15278	3600	26064	12462	7235	1706	14139	12014	26917	3049	4892	11377	12433	8875	6622	9037	12204	5456	2054	41071	6627	3460	6202
551	15277	3598	26137	13072	7235	1696	14142	11980	26917	3078	4836	11380	12562	8875	6692	9096	12204	5489	2048	42325	6633	3460	6214
552	15277	3578	26220	13120	7232	1746	14111	11997	26926	3176	4847	11730	12600	8875	6727	9122	12186	5516	2048	42706	6633	3460	6217
553	15284	3578	26264	13120	7231	1770	14269	11997	26996	3153	4900	12264	12384	8875	6745	9135	12186	5516	2057	42802	6633	3457	6216
554	15293	3572	26288	12963	7240	1744	14269	12009	27027	3147	5072	12275	12386	8875	6960	9452	12194	5516	2125	42805	6629	3517	6236
555	15314	3556	26313	12871	7240	1704	14270	12019	27118	3236	5229	12272	12808	8875	6960	9444	12332	5516	2195	43305	6629	3485	6246
556	15333	3556	26422	12674	7240	1671	14303	12019	27125	3261	5232	12272	13002	7460	6960	9326	12334	5518	2226	43313	6629	3488	6253
557	15415	3556	26567	12667	7241	1681	14278	12088	27166	3253	5236	12269	13227	7805	6960	9498	12348	5530	2337	43910	6632	3504	6252
558	16141	3556	26709	12698	7174	1686	14280	12107	27197	3224	5222	12253	13238	8109	5860	9606	12379	5532	2451	44462	6632	3505	6247
559	16124	3407	26725	12761	7152	1719	14268	12100	27207	3125	5131	12230	13071	8481	5860	9635	12411	5536	2553	44584	6634	3486	6238
560	16116	3379	26807	12772	7125	1757	14268	12099	27214	3122	5096	12230	13154	8440	6153	9574	12496	5533	2598	44586	6634	3486	6192
561	16055	3368	26820	12774	7126	1763	14331	12073	27261	3197	5025	12225	13084	8436	6127	9534	12497	5526	2529	44613	6634	3486	6192
562	15875	3356	26835	12796	7082	1776	14321	12073	27252	3180	4930	12209	13084	8426	6117	9570	12536	5322	2408	44642	6634	3484	6108
563	15847	3331	27643	12802	7063	1789	14321	12072	27251	3315	4939	12155	13067	8390	6038	9499	12589	5322	2409	44762	6634	3484	6111
564	15838	3331	28317	12802	7032	1798	14325	12072	27263	3370	4942	12156	12938	8389	6064	9501	12603	5322	2292	44762	6637	3487	6115
565	15790	3331	28499	12796	7035	1837	14325	12079	27322	3519	5133	12191	13284	8346	6218	9532	12642	5322	2301	44763	6672	3527	6171
566	15647	3151	29067	12796	6985	1827	14325	12092	27450	3564	5177	12193	13371	8331	6324	9426	12732	5322	2387	44763	6675	3570	6204
567	15613	3151	29499	12794	6985	1832	14314	12091	27487	3441	5260	12193	13086	8455	6298	9784	12777	5287	2381	44768	6674	3586	6208
568	15577	3430	29627	12867	7024	1822	14324	12049	27503	3604	5509	12426	12970	8622	6448	9701	12778	5287	2369	45277	6672	3694	6461
569	15578	3271	29883	12867	7024	1865	14329	12061	27503	3767	5525	12450	12854	8640	6493	10042	12828	5287	2371	45269	6672	3731	6468
570	15818	3281	29966	13166	7030	1896	14349	12089	27479	3687	5651	12596	12895	8774	6754	10226	13169	5153	2405	46920	6670	3917	6701
571	16514	3306	30325	13608	7278	1914	14368	12569	27753	3608	5767	12743	13503	8952	7090	10503	13563	5210	2416	47816	6671	4111	6818
572	16514	3381	30587	13711	7278	1892	15086	12570	27763	3608	5676	12835	14090	8956	7123	10396	13567	5301	2397	50196	6892	4100	6979
573	16514	3374	30829	13598	7251	1818	15769	12570	27767	3486	5559	13003	13959	8893	7039	9945	13909	5341	2331	50898	6892	4076	7131
574	16514	3374	30846	13598	7251	1818	15769	12570	27767	3606	5559	13003	13800	8893	7039	9945	13909	5341	2331	50898	6892	4076	7131
575	16514	3358	30846	13015	7339	1787	15676	12570	27763	3602	5439	13052	13800	8718	7005	9818	14256	5360	2321	51761	6892	4062	7182
576	16514	3360	30897	13013	7490	1787	15676	12584	27754	3566	5500	13071	13409	8607	7008	9875	14300	5620	2327	53787	6892	4049	7190
577	16514	3349	31000	13013	7485	1787	15676	12619	27608	3505	5547	13120	13409	8767	6897	9896	14660	5587	2324	54883	6892	4037	7220
578	16514	3313	31022	12473	7421	1787	15676	12531	27588	3533	5298	13120	13410	8745	6553	9915	15263	5504	2311	57600	6891	4019	7019
579	30336	3307	31082	12473	7405	1751	13276	12520	27544	3692	5289	13648	13225	8764	6548	9884	15113	5489	2310	55642	6891	4012	7023
580	23836	3301	31290	12498	7359	1740	13853	12520	27668	3707	5291	14327	13002	8764	6545	9799	14377	5236	2310	54979	6891	4021	7126
581	14347	3294	31299	12470	7350	1736	13834	12402	27754	3621	5294	14510	12860	9196	6465	9670	14792	5013	2289	54344	6891	4024	7129
582	11411	3262	31342	12430	7351	1715	13834	12385	27755	3537	5433	14482	13427	9350	6450	9619	14796	4943	2291	56985	6891	4026	7163
583	11415	3235	31342	12448	7351	1711	13835	12184	27749	3694	5417	14387	13427	9531	6407	9463	14826	4953	2281	59834	6891	4030	7195
584	11311	3219	31375	12432	7351	1714	13812	12184	27789	3860	5418	14335	13632	9537	6394	9500	14831	4958	2279	61480	6911	4024	7349
585	11284	3276	31375	12547	7314	1718	13789	12125	27786	3957	5418	14236	13746	9223	6393	9500	14822	4924	2268	61482	6936	4028	7393
586	11238	3275	31413	12533	7314	1722	13785	12125	27784	4002	5405	14214	13746	9217	6376	9474	14832	4935	2268	61195	6934	4044	7469
587	11205	3267	31520	12567	7314	1722	13780	12150	27778	3907	5413	14332	13507	9216	6371	9480	14814	4942	2267	61049	6936	4050	7668
588	11136	3229	31520	12565	7294	1720	13767	12151	27714	3900	5367	14332	13276	9085	6357	9695	14814	4982	2255	60266	6936	4053	7688
589	11105	3225	31615	12564	7292	1714	13767	12151	27667	3835	5392	14332	13320	9029	6357	9695	14803	5029	2243	60218	6936	4073	7672
590	11077	3164	31628	12568	7269	1687	13739	12152	27673	3744	5334	14332	13352	9029	6342	9565	14794	5043	2236	60087	6936	4106	7670
591	11053	3165	31629	12568	7269	1624	13739	12153	27673	3910	5336	14332	13370	9018	6341	9439	14792	5043	2214	60006	6936	4134	7669
592	10998	3134	31637	12567	7269	1585	13719	12153	27635	3985	5329	9888	13376	9004	6334	9436	14792	5043	2199	60006	6938	4139	7649
593	10984	3067	31679	12566	7269	1572	13719	12153	27671	3932	5323	9888	13421	9004	6287	9436	14722	5051	2198	60006	6938	4178	7649
594	10979	2989	31832	12566	7265	1558	13719	12165	27671	3967	5320	10359	13464	8998	6251	9396	14650	5051	2195	60006	6938	4176	7641
595	10722	2971	31833	12556	7215	1515	13710	12171	27680	3988	5297	9846	13388	9059	6251	9327	14645	5051	2183	59998	6949	4172	7631
596	10677	2964	31842	12499	7178	1521	13684	12174	27678	3945	5238	9846	13400	9058	6242	9327	14645	5051	2103	59998	6949	4167	7500
597	10676	2961	31842	12441	7068	1544	13658	12174	27706	3926	5211	9846	13403	9150	6245	9327	14616	5051	2102	59998	7132	4126	7493
598	10675	2813	31850	12441	7069	1571	13610	12174	27774	3833	5207	9843	13365	9151	6206	9328	14539	5051	2101	59752	7334	4118	7479
599	10606	2820	31985	12371	7112	1629	13595	12174	27775	3815	5159	9762	13383	9151	6194	9067	14491	5051	2157	59752	7417	4106	7447
600	10582	2923	31988	12361	7109	1596	13574	12174	27800	3800	5032	9742	13306	9187	6164	9067	14462	4917	2171	59752	7456	4088	7442
601	10568	3047	32143	12405	7035	1563	13482	12174	27799	3776	5060	9739	13228	9187	6162	9264	14433	4920	2277	59588	7535	4081	7429
602	10561	3047	32143	12406	7088	1573	13482	12172	27833	3850	5176	9738	13350	9173	6139	9264	14392	4920	2288	59355	7569	4078	7428
603	10548	3039	32143	12407	7091	1608	13480	12184	27837	3773	5211	9750	13399	9178	6139	9264	14378	4921	2286	59355	7614	4077	7420
604	10536	3023	32149	12436	7091	1622	13480	12184	27847	3920	5115	9750	13361	9172	6136	9262	14356	4734	2260	59355	7624	4059	7260
605	10532	3019	32168	12462	7091	1669	13428	12176	27641	3967	5036	9766	13362	9104	6102	9256	14289	4767	2221	59353	7685	4057	7246
606	10530	3018	32171	12517	7089	1682	13407	12170	27642	3911	5013	9765	13407	8982	6088	9256	14217	4736	2220	59353	7698	4050	7238
607	10519	2986	32314	12596	7089	1700	13391	12170	27647	3866	5103	9783	13353	8958	6283	9256	14217	4741	2220	59353	7700	4079	7231
608	10518	2943	32416	12596	7089	1720	13357	12172	27665	3806	5036	9786	13340	8952	6280	9257	14210	4745	2218	59353	7723	4096	7236
609	10607	2814	32458	12601	7089	1739	13357	12172	27662	3986	5057	9814	13313	8935	6280	9256	13975	4760	2201	59332	7741	4128	7239
610	10591	2871	32537	12598	7089	1739	13341	12171	27731	3986	5008	9833	13261	8833	6281	9254	13975	4780	2184	59309	7753	4151	7237
611	10593	2926	32620	12550	7089	1719	13340	12171	27737	3900	5008	9837	13214	8832	6281	9255	13975	4776	2182	58688	7776	4160	7242
612	10593	2932	32624	12541	7089	1739	13309	12164	27740	3857	5008	9863	13250	8780	6281	9299	13975	4776	2184	58659	7782	4185	7284
613	10578	2931	32676	12521	7090	1736	13309	12152	27739	3817	5008	9882	13116	8769	6276	8894	13975	4776	2180	58154	7794	4218	7284
614	10576	2927	32782	12521	7024	1729	13309	12152	27739	3781	5008	9907	13121	8767	6273	8784	13790	4779	2159	58147	7794	4395	7285
615	10572	2928	32788	12391	7024	1722	13309	12152	27714	3768	5008	9908	13199	8793	6223	8782	13790	4779	2159	58147	7806	4368	7293
616	10572	2929	32836	12391	7024	1721	13307	12152	27729	3648	5008	9965	13117	8792	6214	8761	13790	4776	2151	58125	7812	4371	7294
617	10586	2919	32905	12362	7024	1711	13262	12156	27784	3689	5008	9988	13182	8783	6204	8717	13790	4776	2154	58064	7822	4406	7292
618	10592	2867	33002	12328	6961	1720	13262	12154	27818	3641	5008	10009	13000	8761	6113	8715	13767	4604	2170	57995	7842	4408	7283
619	10591	2846	33130	12263	6964	1718	13257	12072	28291	3672	3755	10024	12989	8761	6113	8613	13711	4604	2114	57995	7933	4386	7274
620	10599	2757	33133	12263	6978	1709	13257	12072	29436	3747	4247	10450	12997	8776	6105	8645	13682	4605	2104	57995	7951	4369	7486
621	10580	2766	33231	12262	6973	1711	13257	12072	29498	3673	4224	10458	13228	8799	6105	8652	13675	4605	2126	55097	7963	4470	7475
622	10531	2739	33237	12259	6980	1712	13254	12072	29341	3705	4117	10479	13287	8807	6142	8304	13669	4605	2123	55054	7969	4470	7472
623	10396	2739	33240	12259	6980	1706	13254	12072	29224	3817	3912	10551	13128	8865	6142	8417	13684	4607	2119	54596	8005	4470	7457
624	10391	2739	33343	12259	6980	1729	13254	12072	29224	3833	3764	10900	13128	8865	6137	8475	13692	4607	2218	54607	8029	4453	7240
625	10538	2793	33350	12259	6980	1799	13252	12072	29204	3827	3929	10907	13000	8950	6138	8640	13759	4614	2286	54658	8042	4421	7388
626	10536	2930	33358	12276	6980	1829	13167	12072	29012	3843	4035	10923	13093	8989	6138	8574	13793	4617	2400	54700	8056	4398	7440
627	10534	2845	33386	12276	6980	1779	13167	12072	29012	3827	3902	10938	13121	8998	6124	8574	13828	4640	2504	54700	8064	4390	7467
628	10530	2845	33418	12271	6964	1765	13167	12072	28982	3757	3796	10938	12780	9010	6123	8570	13828	4641	2545	54697	8077	4286	7454
629	10543	2880	33471	12271	6966	1775	13160	12080	28794	3757	3841	10916	12780	9021	6112	8453	13828	4652	2602	54380	8079	4289	7470
630	10543	2883	33508	12287	6963	1775	13156	12088	28751	3719	3854	10889	12953	9040	6119	8450	13859	4653	2502	54236	8080	4292	7486
631	10515	2880	33565	12307	7150	1743	13156	12088	28748	3703	3855	10889	13000	9041	6119	8335	14533	4658	2418	54230	8128	4290	7481
632	10517	2880	33579	12324	7167	1743	13155	12088	28648	3710	3797	10893	13024	9077	6107	8381	14620	4659	2526	54142	8135	4272	7427
633	10456	2926	33720	12343	7047	1716	13142	12140	28617	3744	3792	10913	13004	9079	6094	8384	14639	4673	2597	54142	8136	4271	7432
634	10333	2939	33722	12348	7047	1711	13131	12271	28598	3751	3712	10913	12998	9079	6093	8383	14672	4674	2575	54142	8139	4277	7443
635	10339	2942	33864	12379	7047	1733	13124	12343	28573	3810	3732	10949	12953	9168	6089	8408	14539	4679	2695	54209	8145	4373	7413
636	10359	2963	33893	12399	6865	1733	13105	12691	28566	3753	3739	10953	13029	9163	6125	8415	14542	4838	2699	54527	8157	4376	7427
637	10377	2977	33922	12400	6739	1726	13105	12886	28541	3705	3813	10955	13022	9101	6140	8430	14584	4875	2719	54834	8157	4381	7477
638	10439	2977	33986	12421	6719	1711	13102	13001	28520	3737	3826	10959	13475	9110	6145	8431	14586	4885	2768	54853	8172	4400	7499
639	10448	2879	34103	12425	6722	1704	13102	13001	28520	3714	3818	10963	13884	9110	6133	8410	14586	5002	2808	54888	8184	4400	7502
640	10451	2880	34173	12086	6621	1698	13102	13001	28483	3584	3756	10978	13884	9102	6125	8399	14586	5036	2787	54925	8202	4447	7504
641	10424	2877	34235	12091	6621	1692	13102	13001	28374	3487	3758	11012	13383	9071	6129	8377	14590	5062	2740	54929	8259	4452	7523
642	10331	2841	34494	12180	6621	1678	13102	12994	28354	3491	3738	10987	13383	9036	6071	8328	14757	5089	2686	54878	8382	4372	7518
643	10321	2835	35273	12219	6621	1667	13102	12994	28274	3452	3739	10979	13358	9019	5964	8301	14754	5153	2678	54878	8513	4295	7490
644	10327	2832	35347	12255	6621	1660	13102	12959	28266	3463	3732	10988	13429	9019	5965	8300	14883	5267	2659	54891	8808	4248	7489
645	10327	2704	35608	12337	6621	1657	13102	12852	28266	3498	3733	10989	13314	8906	5975	8287	14874	5530	2656	54895	9194	4249	7483
646	10326	2710	35845	12425	6621	1647	13102	12885	28159	3535	3835	10989	13314	8793	5974	8287	14980	5792	2622	54845	9230	4249	7484
647	10309	2730	35851	12964	6621	1644	13102	12910	28159	3540	3837	10984	13314	8754	5974	8161	14980	6077	2569	54658	9232	4239	7478
648	10317	2734	35866	13511	6621	1654	13102	12889	28163	3524	3797	10986	13354	8647	5989	8215	15151	6372	2561	54632	9232	4270	7473
649	10317	2735	36470	13869	6621	1650	13102	13273	28163	3534	3836	10984	13021	8479	5989	8217	15119	6690	2672	54617	9275	4275	7480
650	10315	2737	36623	14545	6621	1678	13101	13936	28161	3475	3882	10985	13032	8618	6051	8218	15118	6707	2721	54615	9289	4271	7454
651	10333	2739	36939	14923	6621	1671	13101	14080	28331	3486	3905	10995	13360	8589	6204	8218	15106	6571	2666	54573	9289	4275	7504
652	10331	2740	36998	14862	6621	1665	13101	13613	28353	3522	3906	11039	13360	8492	6199	8219	15071	6517	2674	54083	9289	4282	7508
653	10331	2740	36998	14846	6621	1661	13100	13765	28518	3499	3898	11141	13360	8491	6199	8196	15053	6479	2712	54036	9469	4281	7510
654	10335	2736	37932	14646	6621	1662	13100	13730	28459	3485	3886	11546	13360	8477	6198	8170	15047	6461	2808	54018	9490	4286	7527
655	10335	2741	38412	14393	6621	1650	13100	13639	28394	3463	3881	11576	9240	8503	6189	8167	15026	6449	2858	53896	9647	4270	7529
656	10346	2744	38797	14337	6611	1667	13232	13627	28397	3468	3822	11584	9240	8456	6189	8151	15012	6432	2955	53714	9665	4270	7532
657	10357	2747	39025	14979	6610	1663	13893	13952	28402	3430	3821	11587	9240	8452	6340	8148	15011	6418	2949	53446	10148	4249	7543
658	10360	2764	39251	15001	6610	1662	13897	13839	28401	3465	3809	11586	9271	8439	6330	8208	14997	6400	2817	52029	10181	4249	7564
659	10358	2869	40176	15010	6610	1662	13926	13524	28420	3405	3798	11614	9239	8424	6330	8384	14995	6390	2703	51847	10337	4245	7566
660	10358	2893	40873	15010	6609	1662	13927	13454	28420	3365	3822	11615	9239	8413	6302	8269	14995	6376	2704	51763	10337	4238	7564
661	10341	2912	41628	15023	6609	1662	13943	13280	28426	3410	3873	11616	9239	8486	6289	8246	14971	6356	2696	51564	10337	4234	7451
662	10338	2894	41861	14829	6609	1662	13955	13058	28489	3432	3875	11616	9239	8486	6180	8170	14911	6345	2805	51541	10337	4215	7451
663	10337	2851	42686	14572	6609	1662	13963	12649	28514	3387	3875	11615	9238	8479	6175	8111	14866	6331	2864	51541	13218	4170	7452
664	10337	2789	42740	14572	6609	1662	13965	12600	28518	3374	3898	11625	9236	8474	6156	8077	14865	6305	2891	51501	12857	4187	7450
665	10336	2776	42751	14569	6609	1662	13963	12544	29619	3361	3953	11636	9228	8471	6156	8054	14865	6305	2874	51501	12852	4232	7455
666	10336	2771	43756	14467	6609	1662	13963	12474	29581	3344	3951	11636	9184	8433	5858	7997	14836	6302	2766	50994	12822	4237	7459
667	10319	2755	43998	14461	6609	1548	13963	12344	29349	3382	4002	11679	9180	8432	5683	7995	14815	6298	2787	50087	12810	4231	7454
668	10312	2757	44294	14461	6609	1596	13963	12343	29349	3324	4087	11878	9180	8396	5538	7976	14813	6293	2786	51927	12799	4299	7441
669	10312	2751	44328	14442	6609	1592	13963	12335	29326	3286	4105	12079	9150	8381	5302	7720	14813	6288	2782	54385	12797	4299	7400
670	10309	2737	44365	14442	6609	1591	13963	12337	29313	3233	4059	12615	9150	8371	5214	7723	14816	6288	2762	54507	12782	4283	7401
671	10310	2741	44366	14442	6609	1584	13963	12329	29328	3175	4013	12609	9140	8346	5215	7721	14820	6287	2750	54039	12777	4282	7393
672	10308	2731	45185	14442	6609	1575	13963	12328	29328	3175	4005	12614	9134	8336	5216	7667	14817	6286	2738	53877	12748	4260	7389
673	10308	2731	45394	14412	6609	1574	13963	12328	29328	3175	4007	12613	9119	8336	5217	7657	14817	6286	2753	52988	12745	4222	7383
674	10308	2723	45990	14428	6609	1561	13924	12328	29328	3175	4063	12493	9115	8336	5265	7658	14821	6280	2752	52463	12717	4203	7332
675	10319	2720	46079	14428	6609	1548	13911	12329	29328	2933	4041	12472	9115	8274	5263	7658	14821	6280	2722	52247	12693	4202	7332
676	10325	2715	46083	14428	6609	1543	13901	12336	29190	2933	4026	12472	9013	8137	5262	7661	14822	6280	2672	52216	12663	4179	7332
677	10325	2710	47044	14428	6609	1531	13901	12337	29172	2933	4007	12353	9000	8001	5262	8011	14793	6280	2661	52251	12644	4139	7332
678	10325	2708	47036	14213	6609	1525	13901	12342	29086	2933	3916	12346	8995	7996	5247	8088	14798	6280	2634	52251	12644	4127	5402
679	10323	2617	46990	14116	6609	1503	13901	12324	29062	2933	3761	12345	8984	7996	5239	8037	14796	6280	2599	52027	12615	4128	5402
680	10324	2613	46978	14116	6609	1477	13901	12260	29062	2933	3731	12315	8744	7996	5226	8037	14758	6280	2578	51914	12051	4125	6861
681	10324	2542	46970	14116	6609	1450	14526	12257	29057	2933	3751	12252	8349	7961	5226	8036	14758	6279	2579	51651	12043	4123	6690
682	10322	2530	46962	14116	6609	1418	14526	12197	29052	2933	3753	12217	8134	7961	5212	8060	14758	6279	2575	51108	12043	4118	6523
683	10322	2513	46942	14116	6609	1411	14526	12197	29045	2933	3764	12197	8339	7979	5193	8060	14758	6279	2551	51027	12043	4113	6348
684	10297	2514	46906	14116	6609	1406	14776	11844	28951	2933	3784	12156	8500	8007	5132	8057	14742	6279	2537	51018	12043	4114	6300
685	10292	2509	46874	14116	6609	1401	14659	11818	28951	2951	3807	12156	8522	8024	5105	8058	14742	6279	2534	51000	12037	4110	6143
686	10278	2520	46840	14116	6609	1421	15054	11816	28930	2926	3842	12071	8551	8030	5245	8047	14741	6279	2534	50956	12037	4106	5983
687	10277	2557	46800	14116	6609	1464	15054	11811	28926	2896	3950	12068	8559	8052	5245	8187	14723	5966	2535	51400	12037	4106	5685
688	10236	2557	46772	14115	6609	1524	15054	11801	28912	3032	3974	12052	8517	8091	5360	8198	14721	5738	2534	51407	12088	4103	5731
689	10236	2567	44434	14116	6609	1571	15409	11719	28912	3174	4032	12049	8550	8137	5365	8561	14721	5649	2587	51412	12362	4104	5766
690	10242	2688	44412	14011	6609	1580	15409	11656	28932	3234	4048	12041	8550	8159	5588	8975	15233	5588	2670	51373	12555	4107	5772
691	10515	2821	44408	14023	6606	1590	15448	12106	28957	3189	4154	12166	8779	8250	5856	9423	15993	5391	2661	51384	12382	4132	5797
692	10544	2895	44367	14005	6589	1594	15823	12099	28957	3117	4268	12167	8957	8434	6074	9692	15994	5391	2652	51434	12137	4147	5927
693	10542	2877	44362	14005	6589	1531	15825	12052	28958	3200	4309	12151	9007	8445	5805	9652	15994	5391	2635	51465	11944	4182	6050
694	10568	2863	44355	14005	6589	1527	15825	12044	29023	3129	4326	12149	8949	8424	5806	9545	15882	5391	2586	51479	11820	4185	6034
695	10530	2864	44348	13901	6589	1536	16434	11947	29034	3122	4259	12135	8941	8424	5806	9556	15848	5391	2540	51644	11730	4187	6043
696	10541	2873	44336	13890	6589	1529	16431	11872	29032	3189	4177	12119	8998	8424	5805	9402	15991	5391	2575	53469	11556	4215	6044
697	10552	2869	39583	13825	6589	1513	16170	11704	29048	3111	4191	12085	9040	8437	5751	9785	16736	5391	2587	53469	11556	4236	6070
698	10559	2877	39575	13823	6589	1528	16931	11616	29136	3073	4256	12072	8961	8462	5994	9949	17558	5391	2617	53398	11556	4249	6102
699	10548	3014	39538	13734	6589	1522	16898	11616	29181	3141	4196	12108	9012	8569	6165	9913	17558	5391	2629	53123	11556	4288	6154
700	10552	3010	39510	13732	6589	1456	16863	11603	29181	3223	4153	12099	9019	8834	6147	9899	17558	5495	2621	53190	11556	4278	6155
701	11020	3006	39483	13762	6585	1524	16680	11626	29456	3384	4226	12152	9237	9273	6217	10389	17679	5697	2653	53683	5252	4407	6158
702	11571	3152	39453	14434	6572	1589	17000	12105	29524	3431	4353	12171	9566	9735	6520	10908	17699	5931	2744	55098	5252	4407	6265
703	12121	3309	39423	15155	6271	1661	17839	12602	29721	3356	4570	12778	10028	10221	6826	11437	17692	6187	2881	55098	5252	4407	6476
704	12273	3474	39392	15912	6394	1698	18582	12166	29792	3461	4792	13010	10526	10732	7167	11867	17749	6222	3025	55098	5252	4407	6799
705	12601	3647	33684	16691	6711	1782	18578	12158	29851	3329	4879	13014	11045	10731	7386	12177	18126	5955	3148	55098	5252	4407	7019
706	13231	3829	32284	17525	6872	1871	18587	12316	29859	3251	4944	12639	10792	10768	7249	12785	18153	5746	3121	55098	5252	4407	6958
707	13886	4001	31308	18117	6603	1891	18467	12185	30043	3214	4844	12584	10800	10435	6960	13424	18008	5512	3041	55098	5256	4407	6899
708	14553	3818	32703	17973	6300	1808	18460	12084	30069	3340	4755	13064	10486	10404	6940	13585	18015	5319	2899	55098	5256	4162	6966
709	15280	3807	32703	17231	6303	1731	18468	12119	30333	3361	4674	13078	10558	10173	6855	13543	18116	5185	2882	55098	5289	4121	6665
710	16044	3963	32703	18042	6422	1804	18466	12445	30985	3287	4904	13155	10458	10604	6945	14200	18524	5426	2998	18366	5289	4317	6951
711	16812	3957	32703	18029	6523	1890	18466	13067	31940	3310	5046	13278	10597	11049	6707	14846	19427	5517	2918	21986	5289	4532	7166
712	16034	3775	32703	17918	6430	1868	18466	13238	32127	3326	5010	13351	10545	10975	6692	15529	19526	5263	2904	22494	5289	4758	7159
713	15868	3709	32703	18014	6374	1912	18465	13171	32594	3336	5089	13369	10589	11178	6880	15968	20206	5260	2907	23432	5289	4960	7129
714	15742	3806	32703	17912	6294	1977	18467	13241	32845	3413	5170	13446	10922	11168	6915	15914	20234	5119	3016	24538	5302	4898	7118
715	16529	3971	32703	17672	6273	2051	18474	13306	32917	3422	5406	13461	11057	11305	6990	16061	19988	5078	3071	25508	5307	4820	7073
716	17355	4129	32703	18032	6353	2134	18488	13504	34021	3402	5602	13604	10883	11671	6991	16860	19588	5076	3152	26783	5311	5047	7113
717	17670	3947	32703	18035	6275	2134	18488	13525	33986	3416	5756	13666	10994	11649	6971	17365	19535	5078	3074	27880	5311	5087	7304
718	17073	3758	32703	18036	6171	2134	18488	13506	33929	3465	5516	13696	10972	11624	6916	18209	19439	5085	2988	29272	5311	5003	7317
719	17051	3758	32703	18083	6135	2134	18487	13536	33873	3410	5367	13955	11250	11636	6842	18646	19523	5096	2875	29394	5342	4973	7348
720	16976	3758	32703	18082	6128	2134	18715	13623	34128	3426	5618	14035	11157	11726	6712	18901	19656	5072	2897	28232	5342	4967	7228
721	16793	3525	32703	18917	6052	2134	18762	13660	34106	3597	5795	14037	11032	11766	6777	19253	19745	5009	2881	27928	5342	4934	7257
722	16774	3381	32703	19027	6040	2134	18764	13923	34108	3741	5622	14278	10678	11826	6878	19363	19849	5009	2812	27391	5342	5103	7295
723	16760	3282	32703	19316	5958	2134	18762	13949	34082	3617	5397	14341	11205	12052	7215	19363	20321	4997	2898	27368	5342	5055	7363
724	16464	3210	35002	19360	5944	2134	18627	13949	34058	3753	5390	14357	11765	12040	7575	19363	20337	4956	2900	27362	5342	5039	7357
725	16253	3350	35001	19410	5892	2134	18628	13907	34104	3854	5394	14443	12217	12058	7933	20000	20552	4949	2896	26083	6564	5052	7369
726	16189	3481	35015	19418	5820	2134	18628	13902	33809	3928	5386	14429	12824	12017	7801	20096	21049	4946	2880	26146	6564	5061	7363
727	15404	3382	35013	19401	5697	2134	18628	14000	33779	3779	5166	14291	13240	11708	7731	20091	21160	4946	2741	27392	6564	5014	7350
728	15156	3330	35000	19308	5589	2134	18622	14100	33758	3653	5183	14312	13747	11725	7739	20081	21321	5024	2774	27558	6564	5004	7343
729	14415	3211	35000	18939	5433	2134	18622	14100	33747	3621	5212	14446	14048	11601	7870	19875	21419	5101	2779	27433	6565	4958	7341
730	13967	3211	35000	18819	5456	2036	18610	13851	33674	3612	5130	14436	14083	11331	7700	19182	21698	5126	2787	27355	6565	4892	7268
731	14185	3208	35030	18694	5605	2004	18610	13769	33669	3576	5097	14427	13847	11194	7655	19796	22301	5109	2769	27052	6578	4842	7235
732	14894	3216	35000	18647	5881	1979	18582	13759	33686	3500	5111	14297	13155	11344	7589	20217	22520	5099	2714	26926	6584	4772	7203
733	15433	3160	35000	18636	5881	1888	18582	13686	33748	3538	5113	14374	12973	11470	7262	21208	22954	5091	2757	26649	6584	4765	7202
734	16197	3288	35000	18608	5881	1825	18582	13553	33749	3457	5089	14527	13220	11683	7241	21562	23298	5092	2728	26154	6584	4768	7453
735	16998	3227	35000	18609	5881	1886	18582	13425	33748	3580	5097	14732	13155	11812	6995	22612	24158	5092	2614	25909	6584	4781	7707
736	17369	3206	35000	18505	5881	1853	18583	13588	33757	3620	5071	14761	13085	11831	6926	23485	25343	5093	2599	25839	6584	4779	7751
737	17119	3193	35000	18416	5881	1791	19000	13580	33757	3548	5109	14786	13052	12115	6827	23878	26610	5086	2584	25747	6284	4782	7847
738	16746	3312	35001	18321	5881	1747	19000	13532	33764	3509	5112	14836	13045	12139	7010	23923	27740	5088	2562	25601	6284	4787	7966
739	16815	3313	35001	18281	5881	1733	19000	13532	33694	3472	5182	15031	13042	12416	6904	23473	27769	5168	2652	25414	6364	4916	8016
740	16851	3181	35001	18264	5881	1740	19001	13537	33614	3543	5099	15071	12974	12484	6911	23465	27714	5168	2703	25601	6396	4913	8039
741	17414	3087	35001	18269	5881	1698	19001	13536	33450	3678	5101	15022	12939	12488	6762	23597	28419	5185	2665	25339	6452	4902	8044
742	17419	3098	35001	18269	5881	1696	19001	13536	33388	3609	5105	14319	12864	12490	6801	24396	28417	5186	2641	25347	6459	4893	8039
743	17435	3095	35001	18269	5881	1743	18953	13453	33389	3636	5108	14206	12857	12471	6837	24338	28199	5186	2645	25296	6459	4893	7998
744	17432	3106	35001	18269	5495	1734	18872	13453	33374	3669	5105	14260	13489	12471	6840	24306	28016	5228	2669	25118	6468	4836	7992
745	17461	3097	35001	18261	5638	1727	18869	13438	33310	3720	5110	14256	13488	12410	6829	24246	28005	5229	2667	24947	6665	4826	7984
746	17461	3140	35001	18266	5869	1761	18869	13405	33310	3649	5126	14286	13442	12092	6863	24077	28005	5229	2661	24838	6704	4816	7986
747	17460	3276	35001	18266	5914	1794	18871	13405	33304	3612	5088	14300	13436	12072	6894	22997	27918	5229	2652	24819	6706	4810	7978
748	17442	3304	35001	18278	5858	1743	18871	12854	33304	3646	5097	14303	13436	12059	6893	22897	27815	5230	2663	24793	6707	4746	7979
749	17390	3447	35001	18287	5797	1738	18871	12854	33229	3664	5098	14320	13436	12052	6903	21753	27800	5230	2661	24287	6772	4730	7966
750	17188	3455	35001	18450	5784	1779	19784	12761	33491	3647	5231	14325	13431	12060	6901	21700	26410	5243	2708	24024	6773	4746	7958
751	17280	3299	35001	18461	5508	1780	19769	12742	33584	3684	5319	14327	13429	12037	6716	21693	26412	5243	2699	23815	6833	4744	7951
752	17292	3221	35001	18476	5510	1765	19761	12709	33526	3707	5298	14330	13428	12136	6605	21687	26337	5243	2685	23728	6834	4769	7919
753	16766	3350	35001	18486	5515	1796	19760	12667	33464	3672	5284	15036	13298	12291	6585	20603	25560	5125	2694	23680	6836	4749	7933
754	16762	3356	35001	18486	5529	1821	19371	12672	33412	3587	5242	15052	13233	12268	6890	20504	25539	5150	2720	23628	6852	4749	7936
755	16761	3244	35001	18496	5532	1809	19371	12663	33377	3455	5201	15032	13116	12268	7201	20499	25542	5151	2720	24045	6853	4745	7936
756	16564	3235	35001	18496	5447	1776	19371	12625	33359	3508	5134	14687	13079	12282	7239	20497	25596	5154	2711	24575	6857	4699	7923
757	16306	3178	35000	18493	5448	1699	19302	12394	33102	3569	5109	14176	13057	12197	6959	20497	25647	5137	2645	24521	6862	4620	7889
758	16106	3167	35000	18493	5433	1659	19301	12391	33098	3576	5078	14174	13050	12191	6858	20496	25458	5134	2638	24509	6864	4599	7868
759	15334	3176	35002	18495	5441	1712	19295	12414	33079	3718	5219	14804	13045	12178	7108	20496	26142	5052	2630	24446	6865	4591	7719
760	15334	3176	35002	18495	5408	1707	19257	12682	33079	3742	5215	14810	13040	12146	7098	20496	26118	5053	2626	24389	6865	4593	7726
761	15364	3185	35002	18495	5364	1710	19257	12769	33634	3752	5231	14912	13311	12130	7070	20495	26035	5059	2617	24389	6865	4588	7728
762	15397	3186	35002	18495	5373	1720	19257	12771	33679	3684	5253	14956	13277	12164	7021	19471	25969	5061	2611	24372	6865	4578	7726
763	15408	3145	34712	18495	5390	1723	19217	12771	33658	3650	5243	14980	13108	12320	6991	19471	25912	5063	2580	24362	6865	4580	7734
764	15156	3144	34712	18631	5385	1724	19217	12757	33664	3687	5212	15058	13075	12325	7256	19450	25860	5022	2577	24288	6865	4556	7732
765	15716	3159	34712	19048	5375	1721	19217	12759	33604	3641	5150	15090	13036	12341	7159	19360	25772	5028	2576	24169	6865	4478	7739
766	15737	3188	34713	19090	5368	1704	19216	12765	33625	3674	5293	15130	13036	12811	7107	19328	25682	5035	2683	24118	6865	4477	7742
767	15741	3214	34713	19089	5322	1726	19212	12765	33633	3750	5104	15130	13036	12798	7105	18362	25496	5026	2683	24038	6865	4485	7772
768	15741	3219	34714	18508	5360	1701	19211	12765	33638	3658	5104	15145	11286	12712	7028	18249	25062	5062	2675	23984	8170	4485	7784
769	15835	3204	34716	18510	5330	1691	19200	12778	33638	3806	5104	14931	11286	12660	7024	18247	24978	5062	2673	23928	8176	4485	7785
770	15981	3182	34727	18512	5530	1695	19200	12977	33673	3691	4354	14931	11291	12691	7028	18143	24875	5068	2661	23963	8228	4482	7781
771	15214	3187	34727	19420	5419	1694	19200	12992	33673	3698	4399	14931	11298	12594	7028	18084	24696	5068	2658	23930	8306	4474	7782
772	15750	3144	34727	20278	5405	1679	19200	12993	33673	3777	4306	13131	11287	12606	6962	17974	24634	5068	2652	24341	8355	4473	7907
773	15506	3114	34726	21111	5159	1629	19200	12993	33673	3908	4252	14554	11199	12699	6978	17965	24605	5067	2650	24350	8377	4479	8297
774	15548	3136	34750	21124	5155	1627	19078	13002	33673	3796	4237	14446	11282	12700	6988	17965	24148	5068	2645	24345	8384	4487	8298
775	15543	3251	34752	22105	5155	1627	19019	13010	33651	3704	4243	14552	11294	12751	6992	17941	24143	5068	2645	24373	8396	4489	8296
776	15396	3296	34777	22016	5155	1625	19019	12792	33691	3622	4209	14600	11294	12744	6952	17941	24142	5069	2633	24999	8439	4486	8291
777	15439	3232	34835	21503	5155	1621	19019	12753	33688	3788	4245	14896	11285	12737	7004	17941	24106	5021	2630	24607	8552	4490	8270
778	15227	3220	34867	21483	5155	1614	19019	12690	34837	3819	4334	15210	11281	12703	6996	17927	24014	5037	2628	24607	8553	4517	8257
779	15168	3355	34844	21381	5155	1628	19019	12437	34644	3819	4263	15352	11240	12703	6991	18048	23970	5041	2620	24607	8553	4522	8262
780	15094	3509	34847	21374	5155	1630	19019	12437	34636	3819	4294	15330	11240	12683	7009	18687	23969	5041	2619	22507	8553	4558	8351
781	15161	3665	34857	21836	5120	1632	19019	12562	34833	3819	4296	15279	11234	12696	7012	19395	23967	5044	2618	22129	8642	4555	8341
782	15144	3665	34924	21832	5077	1649	19010	12657	34853	3819	4299	15137	11223	12717	7107	19398	23967	5051	2617	21455	8646	4560	8341
783	15187	3665	34922	21830	5077	1648	18987	12662	35063	3619	4301	15137	11191	12792	7326	19347	23999	5127	2614	20399	8978	4543	8341
784	15813	3665	30376	21821	5077	1647	18968	13258	35063	3606	4301	15137	11175	12896	7266	19306	23995	5020	2613	20423	9112	4603	7369
785	16446	3665	30003	20756	5077	1641	18968	13258	35063	3471	4333	15137	11153	12900	7251	19195	23983	5073	2612	20483	9129	4622	7361
786	16418	3665	30001	19786	5077	1641	18852	13258	35063	3533	4333	15137	11089	12907	7248	19051	24004	5107	2633	20817	9133	4688	7234
787	16368	3665	30001	19786	4983	1637	18842	11558	35063	3422	4331	15137	11088	12934	7221	19051	24274	5107	2633	21278	9151	4690	7193
788	16356	3313	30002	19786	5000	1638	18841	11558	32413	3430	4340	15137	11082	12938	7204	19051	24274	5107	2633	21332	9158	4700	7194
789	16169	3317	30002	19786	4988	1635	18828	11854	32413	3477	4271	10355	11053	12941	7176	19051	24274	5159	2629	21748	9238	4740	7198
790	16109	3319	30002	19786	4986	1630	18729	12021	32413	3417	4262	10355	11050	12949	7179	19051	21274	5163	2580	21791	9238	4740	7194
791	16106	3322	30002	17020	4942	1622	18793	12130	32413	3396	4248	10355	11085	12999	7234	19051	21274	5225	2577	21951	9238	4740	7234
792	15990	3314	30002	17035	4843	1608	18771	12130	32413	3354	4231	10355	11003	12983	7368	6283	21274	5227	2538	22127	9238	4740	7294
793	15592	3339	30002	17110	4858	1598	18771	12306	16206	3381	4275	10414	11003	12988	7497	6778	22337	5227	2528	22327	9238	4407	7362
794	15616	3344	30002	17383	5083	1582	18766	12590	16206	3390	4282	10728	10982	12985	7497	6707	22690	5227	2628	22791	9238	3557	7381
795	15578	3307	30002	17398	5336	1573	18767	13204	18238	3399	4236	11263	10977	12996	7497	6703	22744	5233	2714	23107	9238	3065	7389
796	15552	3305	30002	18138	5441	1568	18761	13808	18354	3392	4241	11416	10973	13079	7497	6658	22876	5233	2714	24059	9238	4053	7390
797	15530	3307	30002	18797	5466	1568	18763	13736	18398	3453	4253	11455	10984	13173	6447	6553	23052	5232	2714	24260	9238	4018	7497
798	15624	3296	30002	18992	5447	1562	18763	13607	18433	3492	4271	11426	11005	13187	6489	6525	23536	5255	2564	24034	9238	4000	7487
799	15649	3229	30002	19244	5498	1627	18765	13486	18463	3398	4403	11695	11025	13640	6473	6514	23879	5248	2574	23957	9238	4081	7509
800	15623	3208	30002	20108	5500	1651	18961	13501	18773	3361	4412	11976	11031	13640	6478	6405	24708	5250	2609	23959	5530	4217	7514
801	15769	3206	30002	20508	5494	1653	19033	13540	18804	3361	4420	12207	11032	13640	6693	6384	24807	5258	2610	23906	5530	4337	7517
802	15881	3275	30002	21533	5487	1644	19075	13921	18806	3389	4470	12440	11030	11890	6846	6617	25699	5260	2641	23457	5530	4342	7522
803	15931	3286	30002	22497	5479	1643	19119	13955	18819	3364	4499	12364	11045	12446	7154	6730	26162	5260	2640	23197	5530	4277	7518
804	15807	3286	30002	23284	5425	1662	19186	13743	18901	3297	4520	12214	11046	12484	7287	6780	26262	5177	2638	23153	5531	4248	7556
805	16170	3286	30002	24445	5426	1737	19236	13727	18932	3340	4568	12141	11048	12482	7272	6781	26259	5175	2640	23151	5531	4250	7552
806	16583	3086	30002	23963	5167	1821	19292	13527	18972	3332	4574	11580	11047	12474	6976	6787	26235	5176	2648	22944	5531	4242	7540
807	16458	3275	30002	24721	5171	1844	19328	13187	18972	3182	4575	11559	11050	12455	6989	6759	25947	5174	2638	22945	5531	4224	7583
808	16256	3282	30002	24682	5155	1782	19454	13145	18972	3185	4579	11545	11110	12463	6968	6756	25930	5203	2629	22346	5531	4205	7605
809	16264	3286	30003	24665	5132	1767	19471	13121	19030	3200	4575	11482	11366	12457	6706	6754	25908	5217	2744	22814	5531	4218	7604
810	16419	3394	30002	24607	5110	1802	19480	13765	19159	3203	4542	11490	11549	12445	6702	6750	25891	5227	2867	22890	5543	4280	7608
811	16404	3408	30003	24487	5070	1773	19686	13186	19207	3171	4430	11468	12124	12186	6702	6750	25011	5239	3004	22956	5545	4277	7612
812	16507	3425	30003	24401	5067	1757	19705	13188	19210	3161	4432	11414	12146	12203	6717	6744	25013	5250	3127	22963	6384	4275	7616
813	16492	3395	30003	24567	5067	1747	19729	13194	19303	3214	4433	11421	12155	12203	6718	6726	25017	5242	3143	23546	6384	4271	7616
814	16456	3407	30002	24228	5064	1744	19939	13249	19309	3233	4446	11422	12165	12208	6729	6709	25020	5243	3035	23558	6384	4264	7616
815	16312	3549	30002	24226	4959	1744	19973	13250	19310	3254	4427	11422	12185	12203	6751	6659	25153	5238	2894	23559	6384	4261	7607
816	16244	3547	30002	23452	4914	1744	19996	13241	19381	3203	4347	11422	12090	12198	6780	6620	25184	5238	2885	23710	6384	4238	7582
817	16159	3550	30002	23454	4900	1674	20168	13143	19399	3289	4349	11408	12082	12197	6775	6594	25184	5238	2879	24877	6384	4183	7581
818	16159	3548	30002	23455	4900	1654	20201	13143	19399	3311	4349	11395	12047	12182	6774	6589	25232	5238	3011	24868	6384	4184	7579
819	16159	3504	30003	23463	4888	1620	20332	12929	19433	3328	4350	11380	12032	12109	6777	6589	25238	5216	3025	24874	6384	4188	7467
820	13679	3464	30003	23425	5012	1637	20358	12933	19447	3329	4360	11355	11975	12083	6754	6575	25249	5216	2974	24848	6384	4189	7467
821	14261	3463	30003	23403	5098	1623	20358	12929	19459	3407	4362	11337	11919	12083	6761	6563	25340	5213	2954	24857	7307	4190	7468
822	14192	3457	30002	23402	5349	1694	20358	12922	19462	3438	4363	11323	11919	12083	6773	6559	25340	5222	2968	25922	7307	4191	7474
823	14077	3450	30002	23382	5394	1717	18008	12775	19471	3456	4363	11318	11758	12020	7031	6554	25344	5221	2926	25985	7307	4192	7486
824	14070	3394	30002	23370	5554	1706	18008	12775	19483	3368	4365	11328	11714	11988	7081	6548	25367	5221	2917	26007	7307	4191	7514
825	14079	3386	30002	22950	5830	1673	18008	12690	19551	3390	4368	11341	11912	11940	7100	6547	25407	5200	2903	26009	7307	4192	7516
826	14137	3376	30002	22971	5952	1685	18016	12669	19587	3472	4356	11387	11899	11945	7098	6547	25407	5200	2897	26044	7307	4192	7539
827	14251	3531	30002	22847	6249	1765	18021	13222	19637	3396	4384	11451	12260	11940	7097	6464	25412	5172	2895	26882	7307	4194	7547
828	14220	3564	30000	22237	6464	1785	17854	13212	19686	3405	4462	11996	12872	11900	7063	6446	25415	5172	2896	26910	7307	4196	7594
829	14173	3576	30000	22237	6779	1861	17856	13208	19825	3445	4515	12041	12877	11900	7083	6443	25430	5170	2873	26910	9698	4195	7616
830	14154	3691	30003	22210	7113	1857	17870	13204	19867	3482	4533	12034	12866	11898	7089	6430	25430	5167	2946	26950	9707	4217	7635
831	14096	3681	30002	22210	7427	1858	17875	13096	19867	3569	4534	12042	12672	11893	7105	6430	25430	5158	3079	26953	9715	4331	7645
832	14005	3707	30002	22212	7715	1834	17882	12973	19946	3472	4518	12042	12690	11847	7345	6428	25434	5158	3003	26881	9717	4341	7662
833	14077	3735	30002	21103	7336	1788	17887	12691	20104	3550	4514	12088	12690	11839	7698	6428	25434	5158	2853	26857	9758	4392	7669
834	14141	3649	30004	22158	7318	1748	17918	12690	20122	3492	4495	12073	12733	11854	7385	6408	25109	5157	2855	26774	9763	4395	7680
835	14265	3552	30004	23265	7279	1736	17920	12683	20122	3456	4494	12113	12733	11822	7404	6382	25111	5154	2837	26762	9872	4390	7683
836	14403	3704	30010	24270	7198	1746	17920	12690	20122	3515	4505	12152	12736	11875	7406	6382	25118	5148	2828	26726	9872	4362	7685
837	14420	3811	30011	23838	7166	1729	17937	12690	20128	3581	4505	12143	12760	11889	7457	6373	25151	5148	2808	26711	9874	4362	7696
838	14469	4000	30011	23830	7124	1715	17967	12689	20354	3580	4510	12173	12806	11938	7441	6326	25198	5147	2810	26641	9875	4362	7696
839	14706	3962	30011	23825	7092	1714	17997	12773	20394	3476	4516	12141	12830	11940	7507	6232	25242	5147	2810	26625	9890	4336	7696
840	14787	3985	30020	23844	7062	1710	18013	12773	20487	3433	4479	12085	12931	11949	7523	6232	25594	5148	2813	26547	9924	4336	7710
841	15378	3983	30020	23958	7037	1707	18089	12788	20487	3489	4469	12074	12953	11954	7529	6230	25636	5148	2813	26517	9924	4323	7766
842	15790	3989	30050	23853	7031	1732	18167	12785	20499	3499	4452	12048	13026	11954	7601	6230	25636	5148	2801	26498	9929	4314	7806
843	15793	3946	30010	23619	7009	1713	18251	12960	20499	3486	4449	12020	13103	11993	7638	6230	25642	5148	2796	26808	9938	4305	7824
844	15546	4117	30010	23621	6988	1695	18359	12945	20520	3498	4449	12016	13128	12040	7603	6225	25627	5148	2789	26810	9960	4254	7853
845	15567	4232	30010	23686	6976	1706	18769	12950	20538	3485	4456	12015	13117	12393	7669	6224	25630	5147	2793	26787	9964	4239	7861
846	15632	4144	30010	23145	6945	1705	18926	12956	20541	3458	4550	12004	13202	12428	7670	6226	25652	5147	2805	26863	9970	4239	7878
847	15520	4135	30010	23148	6929	1702	19792	12944	20622	3433	4660	11980	13211	12507	7670	6226	25503	5137	2807	26874	9970	4238	7894
848	15492	4090	30020	23097	6583	1689	19817	12943	20660	3449	4651	11991	13188	12443	7664	6222	26106	5134	2809	26885	9970	4237	7916
849	15474	4102	30020	23097	6501	1655	19820	12943	20754	3383	4729	11990	13187	12439	7611	6222	26090	5134	2802	26887	9970	4236	7909
850	15475	4155	30020	23097	6424	1654	19814	12734	20830	3389	4820	11985	13343	12415	7609	6221	26111	5131	2684	26887	9987	4233	7883
851	15475	4204	30020	23097	6265	1638	19692	12734	20893	3392	4820	11970	13259	12386	7596	6220	26115	5131	2682	26879	9989	4232	7868
852	15475	4204	30020	23097	6182	1665	19590	12502	20987	3488	4814	11948	13187	12379	7538	6218	26082	5131	2637	26872	9991	4226	7807
853	15470	4137	30020	8700	5953	1656	19564	12547	24237	3482	4711	11940	13185	12334	7477	6218	26786	5121	2634	27802	9996	4224	7765
854	15464	4276	30020	8869	5704	1653	19514	12593	24144	3410	4865	11934	13179	12363	7404	6217	27643	5118	2626	27802	9997	4223	7536
855	15464	4277	30020	8845	5871	1650	19513	12793	23332	3379	4875	11902	13172	12368	7411	6217	27576	5118	2626	27793	9997	4224	7539
856	15463	4307	30021	8842	6164	1648	19504	12793	23320	3303	4875	11900	13164	12375	7437	6217	27794	5116	2629	27746	9997	4227	7548
857	15462	4222	30021	8947	6442	1616	19431	12566	23294	3325	4875	11882	13160	12387	7481	6219	27785	5110	2665	27727	9997	4224	7553
858	15414	4377	30021	9356	6403	1618	19431	12566	23219	3352	4875	11825	13147	12404	7522	6219	27833	5099	2679	27725	10000	4219	7572
859	15404	4328	30020	9823	6176	1609	19431	12552	22979	3257	4875	11819	13135	12410	7650	6220	27851	5098	2712	27681	10000	4218	7575
860	15363	4151	30013	10137	5891	1599	19421	12551	22808	3343	3583	11780	13139	12410	7660	6220	27848	5096	2719	27668	10000	4217	7576
861	15222	4165	30013	9878	5812	1600	19405	12584	22621	3368	3583	11775	13134	12407	7660	6220	27833	5096	2717	27650	10000	4216	7603
862	15222	4166	30014	9395	5609	1601	19405	13094	22526	3312	3583	11743	13131	12408	7660	6220	27934	5095	2708	27627	13489	4292	7637
863	15882	4149	30010	9313	5608	1604	19393	13231	21842	3334	3754	11731	13146	12408	7661	6220	27937	5095	2702	28034	13774	4442	7638
864	16231	4147	30010	8929	5677	1631	19393	13267	21849	3283	3698	11730	13126	12415	7641	6381	28864	5095	2748	29351	14018	4561	7604
865	16208	4066	30010	8944	5808	1696	19334	13267	21831	3308	3719	11986	13127	12409	7631	6308	28957	5054	2775	29349	14127	4555	7602
866	16206	4068	30011	9239	5784	1683	19308	13272	21762	3325	3749	11984	13128	12813	7631	6274	28970	5041	2890	29314	14237	4532	7601
867	16172	3997	30013	9499	5812	1695	19308	13281	21710	3299	3795	11964	13129	12966	7631	6262	29049	5003	2950	29305	14237	4434	7600
868	16170	4108	30013	9542	5808	1701	19352	13398	21680	3309	3833	11937	13134	12961	7647	6258	29219	4966	2906	29287	14237	4410	7597
869	16170	4090	30013	9511	5807	1673	19360	13397	21658	3238	3829	11889	13132	12955	7663	6257	29240	4965	2891	29287	14246	4406	7596
870	16166	4217	30013	9481	5807	1659	19364	13399	21654	3275	3828	11843	13132	12959	7661	6281	29242	4948	2876	29282	14332	4395	7588
871	16135	4178	30013	9465	5783	1657	19420	13411	21638	3245	3811	11830	13132	12960	7642	6278	29244	4944	2870	29073	14448	4391	7586
872	16118	4217	30014	9355	5686	1627	19481	13215	21376	3210	3756	11823	13130	12875	7625	6270	28771	5163	2862	29068	14449	4376	7585
873	16351	4207	30014	9201	5531	1620	19503	13085	21359	3255	3875	11821	13130	12795	7567	6246	28774	5421	2858	28943	14467	4354	7583
874	16331	4154	30014	9198	5540	1626	19702	13042	21320	3224	3866	11819	13130	12782	7556	6246	28766	5632	2807	28423	14471	4346	7583
875	16318	4145	30001	9182	5632	1626	19826	13079	21308	3256	3828	11793	13115	12778	7556	6193	28786	5913	2806	28403	14699	4333	7582
876	16296	4138	30001	9157	5642	1624	19848	13226	21298	3256	3824	11793	13112	12776	7587	6188	28847	5771	2803	28386	15039	4324	7581
877	16276	4121	30000	9025	5626	1653	19848	13274	21223	3254	3824	11790	13109	12776	7597	6188	28847	5568	2799	28334	15072	4317	7579
878	16276	4121	30000	9025	5626	1653	19848	13274	21223	3238	3824	11790	13108	12776	7597	6188	28847	5568	2799	28334	15072	4317	7579
879	16273	4117	30000	9023	5580	1697	19849	13195	21220	3286	3820	11818	13086	12777	7628	6165	28775	5462	2789	28254	15074	4311	7579
880	16251	4069	30000	9009	5538	1663	19850	13790	21217	3298	3806	11819	13054	12776	7652	6157	28720	5355	2857	28243	15075	4305	7578
881	16189	4069	30000	8991	5497	1708	19841	13875	21044	3263	3775	11839	13035	12780	7655	6153	28718	5355	2854	28238	15220	4303	7570
882	16172	4046	30000	8991	5497	1702	19841	13871	20968	3253	3773	11829	13014	12780	7845	6148	28730	5333	2852	28211	15227	4291	7562
883	16096	4016	30000	8768	5497	1696	19858	13844	20885	3294	3748	11826	13007	12787	8215	6143	29270	5327	2839	28196	15232	4287	7570
884	16051	3949	30000	8770	5497	1638	19859	13667	20665	3322	3704	11827	12975	13102	8277	6140	29553	5310	2823	28193	15264	4281	7566
885	15939	3979	30000	8798	5497	1637	19827	13417	20551	3327	3667	11806	12975	13097	8270	6092	29808	5143	2778	27832	15274	4264	7558
886	15824	3999	30000	8779	5497	1637	19812	13431	20293	3279	3661	11797	12975	13076	8105	6068	29905	5142	2783	27789	15276	4255	7552
887	15767	3957	30000	8757	5497	1664	19810	13431	20123	3279	3649	11793	12964	13070	8103	6066	29905	5170	2780	27772	15310	4238	7547
888	15757	3969	30000	8751	5497	1690	19810	13415	20066	3279	3644	11790	12964	13049	7993	6056	29998	5171	2786	27770	15312	4225	7546
889	15757	3969	30000	8751	5497	1690	19810	13415	20066	3282	3644	11790	12964	13049	7993	6056	29998	5171	2786	27770	15312	4225	7546
890	15757	3969	30000	8751	5497	1690	19810	13415	20066	3277	3644	11790	12964	13049	7993	6056	29998	5171	2786	27770	15312	4225	7546
891	15680	3979	30000	8780	5497	1680	19810	13359	19945	3280	3634	11806	12964	12923	8022	6048	30320	5169	2785	27739	15318	4224	7556
892	15676	4021	30000	8806	5497	1661	19812	13362	19841	3275	3622	11812	9346	12861	8031	6035	30731	5371	2800	27727	15325	4240	7555
893	15697	4085	30001	8862	5497	1641	19803	13385	19807	3245	3604	11820	9346	12885	8061	6032	30773	5371	2780	27727	15330	4297	7553
894	15699	4051	30001	8868	5497	1645	19803	13435	19698	3252	3590	11850	9346	12893	8072	6030	30778	5371	2758	27727	15337	4278	7552
895	15679	4113	25001	8882	5497	1650	19803	13482	19721	3266	3582	11871	9346	12888	8116	6021	30788	5371	2877	27727	15344	4269	7544
896	15641	4307	25001	8904	5497	1655	19798	13464	19644	3276	3566	11875	9346	12890	8117	6009	30829	5371	2970	27455	15356	4210	7541
897	15583	4351	25001	8934	5497	1646	19798	13461	19600	3262	3557	11879	9346	12880	8122	6007	30825	2242	2942	27452	15365	4193	7540
898	15553	4270	25001	8962	5497	1655	19793	13459	19588	3208	3559	11881	9346	12906	8120	5989	30831	2242	2908	27179	15395	4192	7529
899	15527	4237	25001	8972	5497	1662	19793	13450	19597	3252	3563	11885	9346	12901	8130	5989	30831	2242	2905	27399	15401	4187	7526
900	15353	4107	25001	8982	5497	1623	19786	13227	19440	3181	3535	11881	9346	12653	8086	5970	30927	2242	2831	27399	15464	4139	7485
901	15334	4298	25001	9031	5497	1648	19785	13049	19423	3196	3587	11919	9437	12658	8306	5970	32019	2242	2832	27395	15469	4148	7494
902	15332	4297	25001	9035	5497	1643	19788	13049	19454	3205	3588	11916	9425	12666	8290	5969	32073	2242	2813	27395	15548	4147	7497
903	15321	4299	25001	9040	5497	1634	19790	13049	19458	3205	3586	11909	9410	12666	8227	5969	32141	2242	2769	27407	15548	4145	7499
904	15307	4260	25001	9051	5497	1614	19799	13049	19446	3205	3588	11903	9399	12705	8233	5981	32148	2242	2781	27407	15548	4137	7500
905	15237	4189	25001	9081	5497	1635	19829	13052	19444	3205	3580	11901	9403	12777	8238	6008	32135	2242	2790	27409	15548	4108	7591
906	15130	4217	25000	9090	5497	1627	19831	13049	19449	2908	3578	12375	9405	12797	8258	6026	32138	2242	2786	27723	15604	4077	7606
907	15126	4194	25000	9135	5497	1633	19702	13049	19429	2908	3579	12409	9402	13250	8542	6066	32172	2242	2797	27800	15624	4077	7578
908	14850	4190	25000	9135	5497	1631	19702	13174	19422	3102	3561	12528	9390	13246	8967	6039	32360	2242	2816	27802	15625	4067	7574
909	15038	4286	25000	9135	5497	1710	19702	13212	19378	3209	3563	12608	9310	13249	8943	6160	32361	2242	2924	27807	15670	4072	7573
910	15417	4465	25001	9135	5497	1775	19702	13836	19383	3082	3573	12611	9306	13244	8937	6467	32360	2242	3070	27807	15670	4102	7584
911	15637	4665	25001	9523	5497	1857	19702	13548	19410	3025	3574	12632	9262	13214	9227	6447	32385	2242	3152	27785	15684	4109	7586
912	15637	4676	25001	9514	5497	1826	19702	13461	19424	3053	3732	12657	9262	13248	9209	6411	32385	2242	3046	27788	15699	4098	7587
913	15571	4455	25001	9223	5497	1760	14072	13461	19441	3029	3910	12650	9259	13248	8906	6102	32320	2487	2914	27790	15725	4099	7589
914	15531	4625	25001	9218	5497	1839	14072	13442	19919	3066	4090	12400	9232	13275	8843	6162	32311	2395	3047	27792	15725	4099	7591
915	15671	4649	25001	9184	5497	1922	14072	13695	20339	3039	4270	12394	9218	13273	8783	6389	32303	2372	3104	27795	16510	4109	7593
916	16022	4649	25001	9177	5497	1908	14072	13825	20364	2998	4121	12276	9193	13158	8783	6548	32161	2371	3048	27794	16510	4114	7593
917	16079	4647	25000	9166	5497	1860	14072	13775	20613	3007	4261	12271	9000	13083	8765	6454	32161	2347	3016	27794	16510	4105	7579
918	16009	4650	25000	9173	5497	1834	14072	13775	20615	2871	4374	12164	9276	13071	8753	6540	31973	2341	2946	27794	16510	4082	7565
919	15906	4604	25000	9147	5497	1887	14072	13611	20632	2927	4357	12135	9272	13069	8730	6536	31971	2325	2946	27794	16510	4071	7555
920	15879	4548	25001	9148	5497	1872	14072	13237	21015	2891	4227	12099	8821	13051	8683	6837	31929	2317	2946	27794	16510	4054	7514
921	15833	4530	25001	9143	5497	1812	14072	13298	21038	2807	4204	12116	8726	13034	8678	7025	31690	2308	2946	27839	16510	4051	7514
922	15839	4433	25001	9126	5497	1776	14072	13307	21249	2775	4007	12162	8728	12952	8618	6956	31696	2292	2946	27912	16510	4069	7514
923	15814	4444	25001	9126	5497	1776	14072	13298	21219	2808	4006	12191	8724	12948	8618	6917	31696	2292	2060	27912	16510	4098	7514
924	15696	4444	25001	9079	5497	1783	14072	13261	21383	2843	3838	12341	8724	12945	8609	6900	31696	2289	2060	27919	16510	4102	7514
925	16209	4432	25001	9082	5497	1732	14072	13261	21443	2820	3837	12456	8735	12924	8604	6883	31696	2289	2060	28796	16510	4108	7514
926	16275	4430	25001	8988	5497	1742	14072	13264	21513	2712	3834	12460	8677	12928	8576	6872	31690	2287	2042	28782	16510	4118	7514
927	16233	4344	25001	8989	5497	1696	14072	13268	21502	2701	3810	12441	8677	12927	8520	6625	31657	2278	2034	28782	16510	4121	5980
928	16202	4334	25001	8888	5497	1662	14072	13268	21502	2683	3784	12425	8659	12928	8513	6608	31558	2276	2015	28760	16510	4117	5930
929	16201	4329	25001	8895	5497	1647	14072	13314	21541	2587	3895	12405	8659	12923	8485	6536	31528	2270	1986	28760	16510	4115	5860
930	15870	4295	25001	8901	5497	1652	14072	13314	21549	2563	3837	12378	8665	12911	8436	6413	31449	2262	1967	28760	16510	3962	5818
931	15784	4295	25001	8901	5497	1627	14072	13314	21550	2526	3816	12346	8667	12748	8398	6292	31213	2246	1900	28726	16510	3968	5784
932	15778	4420	25001	8875	5497	1652	14072	13320	21544	2511	3756	12300	8668	12729	8376	6260	31267	2245	1878	28720	16510	3967	5737
933	15713	4415	25001	8870	5497	1643	14072	13251	21566	2430	3741	12284	8674	12701	8366	6223	31493	2237	1880	28665	16510	3964	5698
934	15473	4384	25001	8869	5497	1634	14072	13251	21557	2453	3706	12193	8670	12697	8357	6187	31321	2234	1879	28665	16510	3940	5452
935	15473	4313	25000	8865	5497	1630	14072	13242	21246	2573	3616	12002	8671	12694	8296	6173	31266	2231	1851	28663	16510	3911	5538
936	15462	4206	25000	8826	5497	1620	14072	13245	21579	2540	3602	12013	8672	12665	8277	6149	31142	2227	1802	28663	16510	3911	5534
937	15384	4206	25000	8825	5497	1596	14072	13241	21579	2605	3604	12020	8300	12646	8267	6131	31063	2189	1803	28568	16510	3911	5522
938	15372	4086	25000	8823	5331	1553	14072	13241	21561	2612	3570	12040	8299	12627	8073	6036	31063	2187	1790	28565	16510	3911	5431
939	15373	3977	25000	8823	5324	1538	14072	13241	21302	2678	3559	12048	8303	12792	8064	6006	31063	2187	1781	28534	16510	3911	5421
940	15363	3977	25000	8798	5292	1600	14072	13240	21646	2672	3542	12236	8303	12791	7779	5985	31063	2183	1762	28534	16510	3441	5416
941	15355	4001	25000	8797	5292	1661	14072	13239	21644	2621	3550	12233	8319	12789	7768	5998	16031	2177	1744	28423	16510	3441	5382
942	15352	4002	25001	8791	5273	1618	14072	13232	21636	2643	3551	12220	8390	12727	7795	6006	16031	2173	1814	29196	16510	3441	5378
943	15255	3997	25001	8791	5265	1613	14072	13221	21653	2651	3515	12219	8399	12739	8158	6005	16031	2173	1812	29169	16510	3456	5361
944	15163	4000	25001	8763	5226	1591	14072	13193	21627	2666	3483	12206	8418	12739	8387	6005	16316	2173	1800	30239	16510	3450	5352
945	15145	4004	25001	9084	5213	1566	14072	13204	21614	2705	3485	12200	8425	12560	8491	6270	16883	2173	1795	31258	16510	3463	5346
946	14743	4005	25001	9093	5208	1570	14072	13223	21601	2701	3515	12200	8426	12545	8486	6268	17692	2168	1775	31052	16510	3439	5342
947	14685	4017	25001	9094	5194	1529	14072	13225	21588	2722	3519	12191	8435	12540	8464	6249	17750	2168	1765	31046	16510	3422	5340
948	14609	4039	25001	9094	5186	1545	14072	13228	21574	2778	3518	12189	8438	12538	8447	6172	17741	2169	1750	30816	16510	3416	5330
949	14586	4039	25000	9139	5153	1547	14072	13225	21569	2887	3514	12168	8439	12516	8447	6160	17869	2169	1741	30764	16510	3400	5326
950	14601	4039	25000	9139	5136	1562	14106	13225	21472	2887	3513	12164	8439	12509	8423	6134	17918	2169	1731	30726	16510	3399	5325
951	14611	4029	25000	9139	5136	1542	14106	13107	21465	2887	3519	12154	8419	12509	8281	6128	17731	2167	1731	30726	16510	3384	5324
952	14600	4022	25000	9146	5136	1535	14078	13357	21475	2887	3519	12129	8419	12505	7991	6078	17270	2166	1727	30726	16510	3363	5323
953	14620	4066	25000	9148	5136	1562	14122	13377	21467	2887	3518	12119	8416	12510	7993	6076	17258	2166	1702	30725	17320	3350	5317
954	14620	4260	25000	9150	5136	1596	14146	13455	21494	2887	3518	12107	8414	12515	7997	5956	17255	2164	1702	30673	16491	3346	5314
955	14620	4375	25000	9151	5136	1593	14144	13459	21494	2887	3498	12105	8414	12516	7997	5871	17255	2164	1713	30667	15667	3343	5299
956	14620	4390	25000	9148	5136	1549	14147	13462	21493	2887	3489	12013	8414	12542	7997	5815	17289	2165	1710	30614	16322	3348	5299
957	14620	4578	25000	9144	5136	1529	14140	13455	21500	2887	3475	11969	8406	12533	7967	5746	17275	2161	1701	30593	16975	3357	5289
958	14620	4580	25000	9144	5136	1533	14102	13492	21509	2887	3475	11935	8406	12543	7984	5720	17268	2161	1696	30448	16812	3358	5284
959	14620	4454	25000	9141	5136	1546	14078	13482	21512	2887	3464	11927	8392	12512	7919	5709	17245	2161	1687	30104	16342	3359	5279
960	14620	4454	25000	9126	5136	1549	14078	13475	21484	2887	3392	11821	8390	12451	7882	5709	17284	2161	1638	30406	16045	3358	5512
961	14620	4468	26000	9117	5136	1589	14078	13477	21496	2887	3383	11825	8391	12458	7871	5705	17324	2160	1679	30402	15583	3343	5737
962	14620	4467	26000	9115	5136	1636	14110	13475	21472	2887	3361	11824	8389	12473	7735	5704	17351	2159	1681	30609	15361	3320	5716
963	14620	4458	26000	9115	5136	1616	14122	13439	21481	2887	3308	11822	8372	12474	7735	5693	17432	2154	1672	30594	15209	3282	5705
964	14620	4481	26000	9115	5126	1576	14136	13367	21515	2887	3268	11801	8366	12514	7601	5688	17409	2154	1667	30594	15143	3281	5702
965	14620	4475	26000	9114	5121	1557	14157	13367	21551	2887	3262	11798	8362	12529	7585	5691	17394	2154	1663	30451	14600	3284	5681
966	14620	4450	26000	9113	5111	1561	14158	13367	21566	2887	3272	11817	8362	12538	7589	5690	17394	2154	1663	31442	14554	3280	5669
967	14620	4642	26000	9114	5103	1549	14158	13367	21744	2784	3281	11836	8331	12544	7694	5827	17394	2154	1663	31442	14234	3273	5579
968	14620	4642	26000	9110	5094	1610	14158	13367	21912	2829	3252	11857	8331	12633	7669	5847	17394	2151	1663	31396	14157	3271	5575
969	14620	4642	26000	9110	5056	1672	14151	13367	21878	2890	3226	11863	8329	12702	7681	5844	17652	2151	1663	31257	13852	3273	5550
970	14620	4642	26000	9110	5025	1630	14141	7183	21890	2857	3206	11864	8329	12804	7739	5844	17870	2151	1639	31257	13796	3270	5543
971	14620	4642	26000	9097	5009	1599	14141	7183	21876	2819	3343	11841	8328	12806	7976	5842	17978	2151	1674	31101	13824	3276	5536
972	14620	4642	25166	9095	4924	1603	14138	8000	21987	2815	3497	11843	7938	12731	8094	5845	18077	2151	1712	31101	14077	3410	5533
973	14620	4642	25166	9095	4678	1652	14124	7740	22020	2768	3494	11843	7638	12702	8155	5773	18348	2151	1704	31296	14156	3412	5526
974	14620	4642	25166	9036	4772	1609	14128	7726	22073	2703	3446	11843	7664	12702	8130	5644	18458	2150	1698	31281	14862	3408	5522
975	14620	4642	25166	9030	4614	1657	14115	7702	22138	2694	3429	11844	7647	12708	8102	5537	18606	2150	1682	31273	15282	3404	5514
976	14620	4642	25166	8983	4404	1660	14112	7690	22165	2683	3403	11866	7686	13056	8101	5405	18904	2150	1680	31194	15283	3404	5525
977	14620	4642	25166	8886	4487	1640	14096	7677	22192	2683	3401	11866	8034	13114	8118	5355	19269	2145	1668	30962	15107	3403	5522
978	14620	4642	25166	8862	4690	1656	14066	7598	22668	2690	3394	11881	8194	13110	8129	5345	19412	2144	1669	30882	15104	3404	5518
979	14620	4642	25166	8782	4716	1618	14062	7598	22826	2658	3371	11883	8209	13111	8036	5261	19498	2144	1668	30874	14809	3395	5512
980	14496	4642	25166	8773	4662	1612	14061	7403	23131	2653	3346	11883	8594	13053	8118	5256	19984	2144	1642	30873	14809	3394	5506
981	13820	4642	25166	8761	4544	1594	14061	7403	23248	2650	3314	12290	8554	12986	8385	5194	19839	2142	1600	30779	14782	3491	5497
982	13273	4642	25166	8761	4544	1565	14061	7402	23266	2650	3312	12310	8778	12985	8276	5083	19654	2136	1597	30751	14755	3492	5497
983	13934	4707	25166	8761	4544	1569	14004	7402	23297	2747	3312	12022	8779	13007	8340	5322	19426	2136	1596	30730	14769	3617	5499
984	14398	4667	25166	8782	4544	1613	14000	7405	23330	2790	3315	12164	8779	13003	8367	5331	19316	2132	1601	30709	14859	3752	5498
985	15064	4573	25166	8781	4544	1644	14000	7401	23349	2831	3314	12173	8776	13003	8380	5334	19193	2132	1603	30689	14858	3753	5497
986	15768	4543	25166	9198	4544	1655	13999	7397	23372	2934	3424	12297	8768	13007	8395	5330	19165	2132	1606	30689	14857	3676	5497
987	15760	4543	25166	9198	4544	1617	13999	7407	23407	2832	3425	12300	8753	13007	8567	5330	19095	2132	1607	30689	14770	3676	5497
988	15746	4546	25166	9198	4544	1615	14000	7408	23453	2797	3423	12299	8753	13007	8630	5323	19054	2132	1608	30689	14709	3674	5496
989	15682	4544	25166	9187	4544	1612	14000	7409	23490	2825	3422	12332	8748	13007	8621	5325	19082	2132	1664	30682	14699	3672	5496
990	15577	4544	25166	9184	4544	1655	13996	7401	23528	2785	3437	12377	8740	13006	8805	5315	19063	2132	1662	30669	14679	3661	5496
991	15479	4520	25166	9184	4544	1666	13996	7452	23532	2781	3446	12379	8729	13006	8805	5315	19061	2132	1654	30651	14656	3661	5494
992	15101	4530	25166	9184	4544	1652	13996	7452	23559	2841	3446	12394	8727	12907	8802	5302	18977	2132	1652	30650	14641	3661	5491
993	15000	4530	24866	9147	4544	1718	13996	7453	23617	2805	3449	12414	8737	12906	8787	5287	18963	2130	1710	30650	14645	3661	5488
994	14941	4513	23979	9138	4544	1791	13996	7438	23633	2824	3485	12474	8733	12843	8757	5278	18940	2126	1789	30649	14584	3655	5494
995	14897	4466	23979	9011	4926	1729	13991	7438	23632	2916	3478	12489	8692	12843	8884	5294	18828	2125	1783	30649	14549	3649	5494
996	14883	4471	23979	8997	5091	1795	13991	7435	23623	2976	3520	12599	8675	12843	8850	5301	18823	2125	1756	30579	14468	3642	5494
997	14915	4477	23979	8990	5288	1763	13964	7438	23624	2933	3520	12614	8660	12842	8545	5295	18773	2122	1761	30529	14468	3630	5491
998	14973	4477	23972	8974	5552	1731	13954	7438	23572	2834	3556	12690	8657	12789	8487	5292	18803	2161	1804	30461	14468	3628	5493
999	14966	4462	23972	8965	5785	1717	13954	7438	23539	2792	3529	12786	8613	12787	8808	5288	18797	2161	1822	30231	14468	3620	5493
1000	14882	4411	23972	8962	6024	1702	13940	7363	23517	2801	3523	12980	8584	12760	8891	5256	18840	2078	1806	30216	14344	3596	5491
1001	14836	4437	23966	8950	5935	1731	13930	7376	23508	2801	3523	13045	8281	12735	8693	5235	19011	2078	1798	30208	14250	3590	5489
1002	14779	4444	23966	8931	5849	1718	13889	7378	23506	2785	3498	13056	8181	12597	8604	5234	19465	2041	1789	30208	14641	3589	5495
1003	14503	4526	23966	8917	5885	1728	13889	7377	23506	2799	3495	13026	8268	12597	8589	5227	19492	1959	1818	30208	15353	3582	5495
1004	14503	4561	23274	8885	6094	1754	13888	7362	23502	2907	3456	13032	8171	12587	8631	5212	19508	1976	1814	29927	15353	3583	5494
1005	14483	4692	23274	8885	6183	1736	13888	7363	23502	2911	3441	12999	8162	12579	8980	5212	19527	1981	1801	29752	15353	3567	5494
1006	14556	4875	23274	9039	6349	1812	13870	7397	23470	2892	3581	13039	8060	12490	9205	5469	19626	1983	1802	29752	15353	3569	5492
1007	15231	5118	23274	9037	6522	1883	13858	7393	23441	2901	3760	13175	8047	12878	8891	5742	19640	1983	1874	29672	17000	3580	5522
1008	15813	5298	23274	9019	6816	1861	13858	7540	23342	2821	3945	13233	8099	12779	8834	6017	19742	2026	1906	29592	17572	3586	5585
1009	15921	5551	23219	9019	6755	1855	13857	7763	23335	2774	3971	13238	8099	12509	8738	6164	19837	2060	1879	29587	18433	3576	5612
1010	15915	5576	23197	9016	6666	1838	13857	7763	23282	2745	3863	13234	8099	12511	8720	5921	19959	2089	1812	29587	19315	3539	5728
1011	15898	5794	23197	9013	6558	1850	13855	7763	23217	2757	3863	13214	8095	12510	8726	5892	20160	2094	1813	29403	19372	3527	5737
1012	15868	5764	23074	8928	6537	1847	13850	7763	23133	2729	3863	13214	8065	12508	8642	6100	20223	2095	1799	29404	18696	3522	5743
1013	15867	5696	23074	8890	6536	1804	13850	7763	23103	2637	3863	13214	8098	12499	8630	6031	20215	2112	1794	29399	18452	3524	5819
1014	15840	5615	23074	8885	6532	1777	13850	7763	22962	2583	3863	13214	8136	12492	8602	5892	20213	2154	1796	29399	18416	3496	5811
1015	15786	5586	23074	8854	6718	1729	13850	7923	22895	2622	3363	13214	8147	12428	8598	5821	20201	2196	1796	29395	18417	3495	5807
1016	15753	5544	23074	8826	6524	1746	13850	8310	22810	2660	3497	13214	8165	12430	8595	5749	20149	2298	1767	29371	18417	3491	5746
1017	15689	5363	23075	8797	6199	1768	13847	8305	22759	2613	3555	13214	8205	12507	8509	5907	20149	2392	1757	29318	18425	3495	5744
1018	15689	5362	23075	8748	5933	1714	13844	8308	22759	2623	3546	11614	8214	12631	8509	5905	20146	2470	1708	29316	18428	3461	5738
1019	15689	5366	23075	8716	5835	1690	13843	8330	22671	2611	3533	8760	8214	12667	8503	5856	20147	2481	1703	29310	18395	3452	5741
1020	15635	5271	23075	8553	6098	1682	13843	8462	22595	2613	3521	9170	8214	12715	8482	5860	20146	2495	1700	29310	18396	3598	5733
1021	15635	5194	23075	8553	6365	1682	13843	8556	22599	2649	3520	9107	8214	12811	8434	5858	20143	2499	1691	29252	18396	3600	5735
1022	15625	5347	23032	8550	6675	1691	13843	8917	22566	2636	3520	9067	8214	12811	8427	5855	20168	2513	1708	29251	18394	3601	5727
1023	15623	5614	23032	8551	6747	1725	13842	9142	22565	2610	3524	9066	7164	12811	8427	5858	20193	2580	1711	29066	18383	3615	5730
1024	15624	5894	23032	8551	6598	1719	13842	9021	22551	2640	3495	9062	7164	12811	8413	5805	20205	2644	1711	29064	18353	3654	5731
1025	15660	6188	23032	8545	6604	1721	13839	8796	22542	2626	3496	9062	7444	12811	8396	5839	20208	2668	1713	29064	18345	3651	5736
1026	15667	6497	22984	8537	6589	1702	13833	8796	22446	2623	3628	9077	7446	12811	8441	5922	20301	2730	1718	29064	18263	3727	5748
1027	15670	6821	22984	8537	6441	1709	13832	8796	22457	2623	3757	9091	7447	11011	8512	5977	20577	2866	1720	26764	18256	3738	5814
1028	15658	6788	22981	8537	6370	1711	13832	8796	22457	2646	3944	9102	7451	11011	8513	5755	20903	2872	1689	26764	18246	3738	5812
1029	15648	7070	22981	7537	6369	1694	13811	13367	22457	2576	4137	9208	7449	11251	8547	5755	20902	2845	1689	26766	18241	3732	5731
1030	15625	7184	22981	7537	6244	1678	13809	11467	21132	2605	4259	9227	7448	11271	8600	5755	20988	2819	1689	26753	18224	3725	5735
1031	15610	7511	22981	7670	6210	1674	13809	6233	21132	2594	4074	9288	7420	11273	8525	5755	21022	2815	1689	26152	18207	3699	5674
1032	15609	7882	22981	7672	6146	1680	13802	7846	21132	2594	3878	9440	7412	11278	8430	5155	21073	2815	1554	26148	18193	3694	5667
1033	15598	8276	22950	7672	6036	1663	13800	7846	21132	2594	3896	9496	7327	11302	8430	5155	21093	2859	1622	26147	18073	3691	5674
1034	15639	8078	22581	7679	5987	1664	13799	7757	21147	2594	3896	9503	7216	11302	8430	5217	21102	2829	1641	26138	18070	3678	5605
1035	15639	7952	22581	7673	5987	1661	13773	7701	20698	2294	3746	9536	7209	11282	8430	5110	21298	2797	1640	26138	17952	3669	5568
1036	15625	8210	22000	7673	5987	1657	13770	7316	20535	2294	3810	9550	7208	11258	7280	5246	21273	2796	1632	26131	17941	3665	5524
1037	15530	8568	22002	7643	5987	1664	13746	7364	20366	2279	3826	9487	7128	11144	7280	5489	21286	2796	1634	26131	17934	3653	5634
1038	15498	8440	22002	7542	5987	1681	13741	7346	20286	2256	3890	9487	7064	11142	7280	5461	21354	2795	1634	26128	17658	3651	5634
1039	15262	8443	22002	7497	5987	1688	13740	7343	20279	2191	3933	9478	6935	11077	7280	5459	21355	2795	1630	26125	17520	3674	5634
1040	15255	8795	22002	7485	5952	1695	13718	7415	20028	2186	3924	9450	6928	11068	7296	5458	21369	2707	1629	25878	17478	3691	4704
1041	15253	8780	22002	7525	5855	1682	13718	7524	19978	2208	3914	9449	6928	11068	7274	5357	21473	2683	1625	25879	17406	3760	4704
1042	15251	8430	22002	7525	5841	1679	13718	7523	19743	2227	3829	9444	6827	11038	7261	5218	21486	2681	1625	25924	17408	3757	4592
1043	15137	8080	22002	7526	5841	1664	13715	7520	19726	2193	3820	9449	6824	11050	7261	5189	21499	2672	1619	25926	17388	3728	4606
1044	15145	8463	22002	7527	5765	1668	13714	7520	19726	2222	3634	9448	6823	11047	7263	5183	21499	2655	1617	25926	17374	3728	4616
1045	15146	8873	22000	7527	5765	1673	13707	7520	19682	2187	3658	9424	6811	11047	7264	5154	21545	2647	1622	25926	17364	3728	4621
1046	15151	9067	22000	7527	5718	1711	13679	7520	19682	2201	3666	9414	6804	11046	7258	5117	21572	2642	1620	25928	17361	3728	4625
1047	15172	8642	22000	7526	5681	1755	13672	7510	19676	2212	3689	9413	6775	11046	7258	5094	21573	2629	1617	25932	17360	3728	4632
1048	15198	8244	22000	7527	5607	1758	13671	7498	19663	2307	3689	9401	6698	11046	7441	5051	21573	2626	1617	25932	17353	3728	4634
1049	15202	8188	22000	7527	5576	1709	13635	7496	19663	2422	3642	9394	6696	11033	7530	5022	21529	2625	1616	25932	17348	3911	4637
1050	15224	8345	22000	7527	5576	1719	13634	7496	19515	2430	3642	9347	6671	11042	7516	4966	21520	2625	1615	25932	17339	3241	4642
1051	15229	8756	22000	7526	5529	1716	13626	7496	19509	2364	3642	9325	6661	11042	7516	4957	21500	2625	1594	25934	17335	2879	4762
1052	15239	9101	22000	7526	5484	1712	13544	7498	19485	2428	3642	9249	6700	11054	7510	4961	21493	2625	1595	25934	17330	3166	4763
1053	15232	8948	22000	7526	5445	1685	13534	7499	19473	2432	3642	9188	6691	11052	7509	4961	21483	2625	1549	25906	17298	3185	4769
1054	15236	8516	22000	7508	5430	1685	13543	7489	19340	2401	3642	9174	6685	11045	7473	4942	21481	2625	1551	25906	17252	3174	4749
1055	15242	8378	22001	7443	5409	1685	13530	7457	19327	2436	3113	9174	6688	11045	7367	4920	21437	2625	1551	25900	17231	3107	4748
1056	15242	8371	22001	7432	5410	1685	13530	7334	19254	2555	3113	9087	6682	11053	7362	4913	21424	2268	1555	25897	17220	3107	4745
1057	15240	7966	21000	7420	5357	1675	13525	7293	19246	2517	3113	9080	6681	11046	7346	4908	21345	2194	1557	25878	17201	3081	4740
1058	15239	7966	21000	7413	5091	1677	13520	7103	19246	2542	3113	9079	6678	10964	7248	4895	21326	2234	1561	25878	17192	3079	4739
1059	15174	7966	21000	7368	5027	1617	13516	7068	19199	2505	3113	9078	6678	10965	7249	4869	21287	2235	1562	25872	17070	3079	4731
1060	15099	7966	21000	7345	4953	1588	13501	7067	19099	2517	3222	9077	6690	10967	7250	4869	21286	2233	1560	25872	17027	3074	4721
1061	15100	7966	21000	7301	4939	1565	13496	7058	18854	2587	3383	9071	6700	10969	7213	4857	21291	2211	1554	25872	16776	3068	4689
1062	14792	7766	21000	7234	4895	1635	13495	7022	18811	2638	3443	9079	6705	10979	7213	4746	21137	2102	1554	25872	16552	3060	4697
1063	14792	4383	21000	7146	4895	1693	13495	6927	18541	2635	3428	9076	6729	10989	7196	4749	21137	2108	1554	25815	15997	3091	4699
1064	14792	4383	21000	6893	4886	1670	13495	6929	18508	2628	3315	9066	6816	10985	7147	4743	21137	2147	1606	25813	16004	3091	4694
1065	14792	4383	21000	6893	4889	1688	12045	6940	18493	2614	3303	9078	6816	10985	7138	4676	21137	2209	1674	25783	15981	3092	4711
1066	12032	4383	21000	6892	4915	1767	12045	6924	18612	2578	3315	9046	6816	10993	7134	4710	21137	2299	1744	25500	15967	3092	4744
1067	12032	4383	21000	6720	5111	1795	12052	6922	18606	2498	3261	9035	6819	10985	6912	4716	21137	2306	1731	25463	15888	3088	4742
1068	12506	4660	21000	6720	5111	1752	12052	6922	18599	2518	3239	9030	6776	10986	6915	4712	21137	2291	1665	25295	15874	3077	4740
1069	12981	4859	21000	6696	5196	1756	12042	6867	18558	2437	3139	9031	6762	10978	6904	4712	21137	2271	1663	25295	15863	3076	4739
1070	12969	5080	21000	6696	5320	1765	12037	6866	18557	2428	3129	9031	6762	10976	6910	4700	21137	2267	1665	25279	15829	3056	4734
1071	12956	5182	21000	6696	5580	1839	12036	6966	18526	2396	3191	9031	6762	10974	6925	4650	19387	2258	1665	25117	15792	3050	4733
1072	12913	5241	21000	6696	5713	1759	12033	6966	18526	2346	3187	9034	6762	10977	6940	4642	19217	2255	1643	24956	15775	3031	4733
1073	12780	5242	22114	6696	5715	1753	12026	6943	18525	2397	3173	9034	6762	10994	6940	4654	19309	2243	1631	24928	15772	3023	4723
1074	12770	5157	22114	6694	5718	1727	12025	6943	18444	2355	3162	9032	6762	10993	6937	4642	19303	2235	1627	24928	15710	3021	4718
1075	12627	5025	21012	6694	5561	1773	12021	6875	18419	2359	3138	9027	5271	10993	6951	4632	19319	2233	1627	24928	15191	3015	4705
1076	12362	5118	21012	6674	5426	1750	12019	6874	18418	2313	3138	9005	5271	10985	6942	4628	19333	2227	1626	24643	15184	3014	4702
1077	12329	4963	21000	6618	5340	1818	12015	6874	18340	2305	3048	8989	5292	10983	6949	4595	19333	2214	1618	24540	15943	2997	4609
1078	12331	4911	21000	6615	5238	1762	12001	6875	18340	2295	3075	8989	5304	10957	6949	4578	19335	2300	1617	24531	16735	2992	4609
1079	12329	4919	21000	6609	5122	1826	11998	6897	18324	2296	3084	8984	5266	10940	6953	4592	19338	2297	1598	24519	17273	2986	4607
1080	12239	4926	21000	6609	5117	1794	11996	6898	18240	2303	3084	8984	5264	10913	6953	4597	19359	2280	1596	24516	17999	2980	4606
1081	12095	4968	21000	6603	5107	1768	11992	6954	18234	2410	3071	8974	5248	10905	6959	4589	19361	2277	1597	24516	18095	2975	4605
1082	12083	5002	21000	6600	5117	1736	11990	6964	18219	2412	3067	8970	5239	10904	6949	4585	19364	2277	1594	24507	18027	2963	4561
1083	12081	4992	21000	6586	5118	1722	11977	6960	18140	2390	3028	8967	5236	10903	6948	4549	19077	2263	1594	24496	18022	2959	4562
1084	11967	4904	21000	6583	5114	1739	11977	6931	17943	2369	3027	8954	5236	10902	6892	4510	18743	2234	1593	24494	18026	2957	4561
1085	11963	4909	20884	6574	5109	1782	11977	6934	17943	2380	3026	8954	5301	10901	6892	4440	18735	2233	1590	25325	18044	2954	4559
1086	11942	4736	20884	6571	4968	1786	11976	6934	17941	2389	3015	8908	5299	10884	6864	4391	18697	2211	1581	25324	18897	2947	4550
1087	11951	4682	20884	6568	4962	1792	11952	6934	17719	2391	3015	8893	5299	10877	6862	4416	18664	2209	1577	25288	19790	2933	4467
1088	12029	4611	20884	6554	4938	1736	11951	6933	17711	2390	3007	8886	5309	10857	6850	4624	18649	2206	1580	25286	19775	2923	4475
1089	12029	4541	20884	6541	4930	1741	11948	6933	18286	2373	3004	8884	5318	10857	6795	4844	18544	2206	1580	25279	19781	2920	4480
1090	12032	4540	20884	6541	4910	1751	11946	6933	18401	2371	3004	8879	5316	10831	6798	4965	18506	2205	1592	25270	19796	2920	4484
1091	12035	4527	20884	6509	5053	1783	11945	6936	18366	2369	2998	8873	5315	10808	6914	4717	18488	2197	1595	25250	19909	2919	4485
1092	12036	4511	20884	6492	5009	1860	11897	6989	18313	2354	3001	8871	5319	10743	6909	4694	18325	2170	1661	25242	19918	2919	4491
1093	11973	4512	20884	6485	5012	1933	11837	6994	18312	2303	2997	8874	5329	10725	6909	4642	18290	2165	1659	25242	19983	2918	4497
1094	11975	4460	20884	6460	4977	1862	11837	6994	18247	2319	2979	8843	5351	10723	6807	4808	18248	2165	1646	25177	20036	2915	4498
1095	11994	4350	19001	6460	4979	1820	11798	6994	18224	2340	2978	8836	5373	10694	6807	4892	18211	2161	1639	25141	20048	2914	4499
1096	11997	4136	19000	6455	4982	1815	11787	6994	18216	2348	2971	8833	5387	10680	6816	4922	18211	2172	1639	25141	20050	2914	4504
1097	11997	3958	19000	6410	4977	1813	11785	6994	18216	2351	2946	8834	5636	10681	6820	4921	18206	2171	1637	25080	20051	2905	4496
1098	12011	3861	19000	6349	4963	1776	11784	6998	18210	2324	2946	8813	5811	10691	6741	4873	18196	2172	1636	25021	20052	2910	4496
1099	12080	3861	19000	6575	4959	1813	11758	6998	18234	2332	2946	8777	5921	10688	6749	4840	18175	2172	1634	25010	20053	2910	4495
1100	12090	3857	19000	6893	4953	1822	11754	7001	18241	2324	2939	8768	6169	10688	6776	4807	18163	2170	1633	24981	20054	2911	4491
1101	12101	3665	19000	7217	4823	1838	11753	7001	18241	2349	2888	8760	6477	10721	6776	4667	18153	2158	1619	24971	20071	2912	4489
1102	12128	3491	19000	7139	4824	1823	11753	6997	18184	2351	2864	8748	6517	10719	6780	4670	18123	2154	1618	24959	20062	2911	4488
1103	12402	3373	19000	6974	4816	1810	11738	6937	18182	2455	2863	8993	6467	10719	6785	4644	18099	2248	1617	24957	20062	2973	4490
1104	12962	3469	19000	7052	4929	1817	11737	6936	18174	2438	2863	8993	6295	10718	6783	4646	18076	2265	1617	24927	20061	3055	4495
1105	13353	3638	19000	7081	4963	1817	11734	6936	18067	2474	2869	9129	6225	10736	6838	4655	18065	2378	1618	24922	20063	3187	4507
1106	13607	3803	19000	7038	4981	1790	11705	7171	18060	2469	2869	9109	6220	10761	6839	4649	17838	2494	1663	24331	20063	3287	4512
1107	13483	3963	19000	7018	4938	1788	11643	7278	18018	2482	2871	9100	6158	10809	6839	4646	17837	2491	1684	24266	20052	3124	4540
1108	13475	3802	19000	7004	4931	1812	11633	7270	17988	2487	2867	9004	6149	10809	6854	4646	17812	2488	1686	24266	20056	3124	4545
1109	13467	3616	19000	6977	4934	1795	11618	7270	17955	2493	2877	8680	6116	10809	6854	4644	17787	2485	1686	24238	20056	3125	4552
1110	13466	3606	19000	6967	4966	1787	11615	7270	17936	2436	2877	8656	6101	11341	6923	4642	17737	2408	1674	24212	20081	3115	4554
1111	13416	3564	19000	6952	5042	1762	11615	7348	17935	2464	2877	8578	6097	11347	6936	4625	17726	2316	1709	24179	20081	3100	4554
1112	13382	3555	19000	6946	5052	1768	11604	7339	17928	2484	2876	8443	6057	11340	6934	4602	17688	2270	1703	24118	20079	3090	4554
1113	13280	3519	19000	6946	5020	1767	11604	7339	17928	2431	2876	8445	6036	11330	6935	4598	17670	2196	1698	24118	20077	3084	4554
1114	13256	3361	19000	6937	4992	1838	11603	7339	17928	2400	2876	8429	6015	11327	6941	4593	17652	2161	1693	23542	20075	3080	4554
1115	13189	3286	19000	6913	4992	1796	11601	7276	17851	2432	2875	8441	6007	11343	6926	4563	17638	2169	1682	23529	20068	3069	4554
1116	13085	3148	19000	6875	4941	1735	11600	7320	17807	2416	2879	8439	5989	11303	6918	4511	17539	2169	1682	23485	20065	3070	4536
1117	13045	3085	19000	6875	4931	1738	11600	7301	17807	2343	2883	8439	5972	11302	6865	4504	17532	2170	1678	23427	20056	3063	4537
1118	13043	3074	19000	6872	4886	1739	11510	7298	17788	2399	2950	8374	5948	11305	6884	4502	17532	2176	1672	23377	20048	3055	4537
1119	13043	3053	19000	6871	4860	1731	11475	7292	17731	2408	2950	8354	5738	11277	6882	4491	17518	2176	1669	23366	20041	3051	4537
1120	13043	3026	19000	6765	4765	1762	11468	7286	17610	2370	2937	8369	5785	11296	6872	4302	17522	2177	1654	23249	20034	3025	4536
1121	13043	3034	19000	6765	4619	1751	11430	7259	17513	2397	2877	8343	5520	11298	6874	4317	17520	2186	1608	23248	20031	2962	4531
1122	13043	3056	19000	6753	4624	1755	11402	7196	17459	2385	2875	8336	5518	11299	6854	4516	17527	2128	1597	23240	20029	2961	4530
1123	13043	3063	19000	6501	4622	1759	11402	7196	17431	2357	2866	8324	5466	11295	6856	4655	17468	2123	1596	23169	20020	2957	4531
1124	13043	3069	19000	6491	4607	1732	11400	7187	17429	2362	2858	8316	5464	11293	6845	4622	17471	2126	1580	23085	20011	2949	4532
1125	13043	3006	19000	6491	4621	1709	11396	7185	17403	2390	2824	8314	5475	11291	6852	4534	17357	2130	1580	22958	20008	2927	4541
1126	13043	2976	19000	6481	4568	1704	11395	7186	17372	2357	2819	8310	5447	11270	6841	4518	17338	2141	1586	22950	20000	2918	4536
1127	13043	2993	19000	6465	4568	1708	11395	7198	17340	2349	2818	8285	5441	11269	6635	4497	17323	2141	1586	22947	19998	2902	4532
1128	13043	3008	19000	6448	4562	1706	11395	7240	17325	2309	2815	8284	5435	11152	6635	4508	17261	2135	1580	22893	19997	2895	4515
1129	13043	2983	19000	6449	4557	1699	11394	7280	17282	2336	2813	8017	5439	11114	6610	4502	17250	2134	1580	22808	19983	2886	4497
1130	13043	2866	19000	6137	4486	1677	11385	7285	17262	2366	2792	8054	5445	11112	6610	4463	17243	2135	1577	22805	19933	2871	4497
1131	13043	2806	19000	6135	4472	1662	11372	7287	17222	2390	2789	8039	5454	11099	6656	4433	17113	2131	1541	22673	19895	2851	4446
1132	13035	2809	19000	6135	4381	1658	11370	7290	17123	2402	2788	8041	5457	11087	6649	4383	17114	2125	1547	22453	19819	2829	4451
1133	12873	2809	19000	6135	4368	1664	11369	7296	17018	2441	2789	8023	5465	11087	6645	4374	17115	2123	1543	22333	19806	2815	4451
1134	12871	2798	19000	6131	4365	1649	11368	7296	16996	2413	2789	7817	5482	11075	6635	4363	17116	2124	1608	22268	19787	2815	4452
1135	12864	2781	19000	6131	4325	1638	11367	7296	16939	2400	2820	7852	5495	11079	6635	4356	17114	2122	1579	22248	19780	2813	4480
1136	12864	2747	19000	6131	4269	1639	11366	7345	16904	2367	2820	7861	5504	11079	6667	4365	17112	2122	1576	22176	19770	2806	4480
1137	12809	2666	19000	6128	4220	1636	11362	7347	16902	2378	2817	7867	5541	11079	6667	4366	17118	2122	1645	22136	19704	2801	4480
1138	12802	2722	19000	6120	4214	1640	11361	7347	16858	2379	2813	7899	5597	11079	6686	4365	17116	2120	1687	22116	19704	2790	4480
1139	12788	2780	19000	6120	4209	1625	11360	7347	16852	2380	2812	7905	5638	11079	6777	4370	17116	2119	1685	22092	19660	2749	4480
1140	12788	2814	19000	6119	4196	1592	11360	7341	16851	2347	2810	7948	5630	6039	6838	4417	17126	2120	1672	22055	19636	2749	3865
1141	12788	2848	19000	6118	4182	1532	11354	7341	16848	2342	2802	7977	5628	6039	6828	4418	17132	2119	1670	22049	19637	2743	3865
1142	12782	2832	19000	6115	4179	1549	11350	7132	16845	2330	2799	8028	5619	6039	6815	4423	17132	2112	1670	21983	19636	2746	3865
1143	12776	2793	19000	6115	4150	1551	11349	7132	16843	2318	2798	8306	5631	6039	6810	4422	17133	2112	1669	21954	19636	2749	3865
1144	12776	2762	19000	6115	4132	1532	11348	7133	16840	2321	2770	8302	5628	6040	6808	4411	17135	2112	1653	21895	19633	2757	3865
1145	12775	2758	19000	6111	4125	1511	11346	7133	16823	2315	2764	8292	5381	6036	6800	4401	17135	2110	1632	21881	19633	2758	3865
1146	12775	2757	19000	6111	4068	1510	11345	7109	16754	2333	2774	8234	5457	6033	6654	4352	17176	2110	1621	21813	19633	2758	3871
1147	12773	2759	19000	6112	4020	1502	11344	7099	16733	2336	2775	8209	5471	6031	6656	4346	17180	2102	1601	21724	19637	2767	3871
1148	12734	2752	19000	6121	4018	1499	11337	7066	16667	2349	2769	8176	5505	6022	6633	4402	17162	2102	1578	21697	19637	2767	3871
1149	12732	2773	19000	6120	4015	1506	11336	7047	16647	2346	2770	8111	5519	6015	6633	4403	17153	2102	1567	21600	19637	2759	3874
1150	12656	2789	19000	6119	4012	1495	11332	7042	16605	2345	2766	8079	5527	6012	6633	4402	17158	2102	1558	21330	19548	2752	3874
1151	12651	2785	19000	6117	4008	1513	11331	7035	16542	2339	2749	8040	5531	6005	6644	4396	17199	2102	1558	21321	19589	2736	3875
1152	12651	2784	19000	6117	4004	1526	11329	7030	16515	2333	2725	8013	5555	5985	6644	4426	17282	2101	1557	21308	19621	2736	3877
1153	12605	2779	19000	6117	4002	1527	11328	7018	16363	2304	2725	8018	5560	5964	6642	4425	17284	2100	1556	21288	19625	2736	3878
1154	12605	2763	19000	6114	4002	1520	11309	7136	16333	2321	2717	8015	5564	5962	6642	4401	17295	2097	1555	21266	20332	2736	3881
1155	12605	2726	19000	6114	3993	1506	11307	7159	16164	2301	2717	8007	5561	5962	6642	4296	17317	2090	1553	21036	21302	2729	3882
1156	12598	2652	19000	6114	3986	1501	11305	7160	16155	2302	2711	7970	5562	5955	6643	4343	17323	2089	1551	21033	22345	2726	3884
1157	12579	2648	19000	6114	3940	1539	11303	7151	16074	2307	2684	7977	5563	5950	6648	4328	17321	2054	1548	21033	22729	2726	3889
1158	12579	2637	19000	6114	3855	1561	11300	7148	15953	2322	2684	7977	5563	5940	6629	4311	17321	2054	1542	21022	23430	2725	3901
1159	12579	2550	19000	6109	3821	1537	11299	7140	15798	2300	2678	7970	5563	5927	6629	4286	17314	2035	1544	21006	23484	2721	3901
1160	12537	2589	19000	6104	3797	1508	11293	7132	15792	2300	2579	7939	5761	5924	6620	4277	17314	2035	1540	21006	23497	2720	3900
1161	12536	2615	19000	6104	3792	1514	11291	7039	15784	2300	2575	7913	5796	5892	6623	4236	17323	2035	1540	20983	24558	2768	3894
1162	12536	2615	19000	6104	3792	1514	11291	7039	15784	2314	2575	7913	5795	5892	6623	4236	17323	2035	1540	20983	24558	2768	3894
1163	12536	2615	19000	6104	3792	1514	11291	7039	15784	2309	2575	7913	5785	5892	6623	4236	17323	2035	1540	20983	24558	2768	3894
1164	12531	2616	19000	6104	3793	1504	11290	7039	16052	2272	2573	7912	5745	5888	6672	4209	17346	2035	1547	20727	24678	2763	3891
1165	12526	2619	19000	6109	3793	1498	11164	7034	16801	2261	2569	7908	5594	5878	6733	4240	17352	2032	1545	20727	24674	2640	3879
1166	12519	2618	19000	6109	3817	1476	11061	7038	17067	2283	2551	7849	5344	5876	6718	4209	17387	2020	1545	20467	24666	2640	3876
1167	12519	2655	19000	6106	3811	1493	10953	7055	17067	2285	2546	7819	5325	5876	6714	4240	17464	2017	1544	20386	24656	2614	3875
1168	12496	2673	19000	6106	3800	1498	10913	7054	17080	2285	2512	7812	5286	5870	6709	4366	17543	2031	1539	20330	24653	2612	3865
1169	12374	2726	19000	6106	3800	1491	10796	7045	17078	2257	2544	7962	5281	5864	6685	4413	17624	2029	1538	20147	24711	2613	3825
1170	12370	2725	19000	6106	3800	1496	10683	7042	17078	2285	2553	7979	5270	5861	6702	4352	17633	2029	1538	19934	24711	2611	3752
1171	12369	2698	19000	6106	3669	1486	10609	7044	17059	2272	2547	8112	5253	5853	6703	4350	17650	2029	1538	19846	24707	2609	3719
1172	12358	2681	19000	6106	3666	1549	10600	7047	16983	2227	2547	8090	5191	5842	6732	4279	17653	2028	1539	19816	24704	2609	3718
1173	12307	2675	19000	6106	3672	1571	10560	7044	16978	2127	2530	8001	5068	5842	6735	4273	17848	2026	1540	19597	24585	2609	3716
1174	12306	2589	19000	6054	3670	1502	10496	7039	16958	2136	2531	8005	4977	5832	6692	4242	17897	2026	1536	19564	24590	2603	3697
1175	12292	2463	19000	6010	3610	1431	10484	6962	16906	2065	2512	8000	4824	5796	6526	4040	17778	2026	1525	19530	24604	2581	3686
1176	10108	2470	19000	5976	3610	1446	10478	6962	16873	2072	2512	8002	4713	5783	6528	4055	17768	2026	1524	19494	24613	2544	3531
1177	9913	2469	19000	5967	3610	1445	10472	6950	16781	2080	2512	8005	4495	5781	6538	3990	17771	2026	1511	19471	24643	2522	3501
1178	9798	2474	19000	5959	3610	1410	10346	6950	16780	2077	2389	8005	4304	5777	6507	3857	17771	2026	1498	19465	24646	2432	3452
1179	9696	2504	19000	5949	3608	1414	10346	6949	16761	2109	2370	7988	4150	5770	6503	3860	17763	2023	1497	19408	24602	2434	3361
1180	9511	2511	19000	5940	3607	1423	10346	6949	16741	2080	2253	7980	4210	5770	6500	3859	17763	1960	1500	19364	24726	2538	3523
1181	9463	2514	19000	5937	3607	1430	10344	6949	16660	2054	2253	7972	4226	5770	6465	3892	17759	1962	1508	19345	24780	2538	3519
1182	8998	2502	19000	5935	3553	1439	10327	6943	16638	2089	2252	7972	4263	5764	6479	3896	17761	1963	1507	19336	24883	2537	3518
1183	8566	2475	19000	5901	3552	1436	10327	6910	16630	2088	2252	7971	4275	5758	6451	3905	17761	1963	1506	19268	25131	2533	3524
1184	8512	2476	19000	5880	3555	1431	10327	6897	16555	2078	2243	7966	4293	5750	6426	3914	17762	1963	1508	19137	25381	2532	3526
1185	8247	2495	19001	5667	3555	1426	10318	6884	16439	2044	2241	7918	4399	5741	6329	3964	17244	1961	1494	19081	25349	2531	3528
1186	8241	2504	19000	5666	3555	1411	10315	6884	16418	2044	2231	7684	4399	5713	6334	3988	17104	1960	1494	19036	25449	2529	3515
1187	8245	2510	19000	5652	3533	1407	10314	6884	16416	2044	2192	7670	4283	5707	6303	3961	17078	1958	1477	18969	25678	2530	3515
1188	8384	2510	19000	5648	3526	1408	10310	6864	16414	2044	2187	7638	4318	5706	6287	3908	17059	1954	1475	18952	25981	2525	3514
1189	8590	2451	19000	5668	3525	1413	10291	6864	16414	2044	2183	7753	4367	5654	6231	3884	16879	1954	1475	18803	26158	2526	3526
1190	8722	2451	19000	5668	3520	1410	10290	6891	16386	2044	2178	7677	4371	5625	6077	3879	16770	1943	1475	18803	26187	2520	3529
1191	9158	2407	19000	5668	3520	1405	10288	6900	16368	1915	2167	7754	4371	5584	6101	3823	16727	1943	1533	17115	26218	2517	3529
1192	9600	2381	18997	5653	3519	1366	10285	6884	16401	1897	2160	7850	4365	5582	6122	3832	16221	1940	1597	16808	26271	2508	3531
1193	9708	2378	18997	5620	3502	1433	10283	6868	16401	1889	2150	7917	4366	5575	6244	3842	16158	1940	1676	16698	26210	2506	3537
1194	9493	2361	18997	5603	3496	1484	10256	6865	16404	1853	2148	8011	4366	5570	6247	3857	15665	1944	1737	16671	26211	2502	3526
1195	9470	2358	18997	5596	3443	1442	10247	6865	16397	1885	2148	8002	4352	5568	6256	3838	15665	1945	1720	16678	26202	2475	3526
1196	9442	2349	18997	5596	3413	1429	10240	6865	16400	1863	2148	7946	4188	5507	6203	3830	15660	1945	1754	16678	26201	2475	3525
1197	9294	2339	18996	5559	3414	1421	10239	6865	16325	1816	2102	7939	4140	5460	6195	3827	15656	1941	1763	16683	26199	2442	3523
1198	8927	2316	18996	5555	3403	1414	10221	6864	16342	1772	2088	7938	4095	5452	6164	3840	15656	1941	1736	16684	26221	2442	3515
1199	8532	2201	18996	5536	3407	1369	10212	6864	16340	1723	2088	7929	4093	5438	6072	3878	15683	1940	1742	16682	26218	2442	3507
1200	8568	2200	18996	5445	3408	1392	10195	6824	16339	1730	2080	7928	4090	5433	6011	3907	15686	1939	1811	16682	26206	2442	3490
